# Supplementary material for: Perfluorooctanesulfonic Acid Alters Pro-Cancer Phenotypes and Metabolic and Transcriptional Signatures in Testicular Germ Cell Tumors
Source: Toxics. 2024 Mar 22;12(4):232. doi: 10.3390/toxics12040232 (PMC11054796; doi:10.3390/toxics12040232)
Supplement: Supplementary file 1 [file toxics-12-00232-s001.zip]

Archive with 6 entries (6 files):
- Manuscript supplemental/Figure S1.jpg
- Manuscript supplemental/Figure_S2.jpg
- Manuscript supplemental/Table S1_GSEA_Mouse Testis.xlsx
- Manuscript supplemental/Table S2_GSEA_TGCT cells.xlsx
- Manuscript supplemental/Table S3_ Metabolomic Univariate Analysis_MRL edit.xlsx
- Manuscript supplemental/Table S4_Matabolomic Pathway Enrichment.xlsx
