# Supplementary material for: Perfluorooctanesulfonic Acid Alters Pro-Cancer Phenotypes and Metabolic and Transcriptional Signatures in Testicular Germ Cell Tumors
Source: Toxics. 2024 Mar 22;12(4):232. doi: 10.3390/toxics12040232 (PMC11054796; doi:10.3390/toxics12040232)
Supplement: Supplementary file 1 [file toxics-12-00232-s001.zip › Manuscript supplemental/Table S1_GSEA_Mouse Testis.xlsx]

## Sheet: Mouse Testis GSEA
	PFOS (5 mg/kg)_C2 Curated					PFOS (20 mg/kg)_C2 Curated					GenX (20 mg/kg)_C2 Curated					GenX (20 mg/kg)_Hallmark
	NAME	NES	FDR q-val	Group		NAME	NES	FDR q-val	Group		NAME	NES	FDR q-val	Group		NAME	NES	FDR q-val	Group
1	MOOTHA_GLYCOLYSIS	1.93195	0.4585	Carbohydrate metabolism		ANASTASSIOU_MULTICANCER_INVASIVENESS_SIGNATURE	2.04132	0.0701542	Cancer		SASAI_RESISTANCE_TO_NEOPLASTIC_TRANSFROMATION	2.17105	0.00218811	Cancer		HALLMARK_EPITHELIAL_MESENCHYMAL_TRANSITION	2.05219	0	Cancer
2	DEMAGALHAES_AGING_UP	1.87517	0.550938	Other		DEMAGALHAES_AGING_UP	1.99299	0.0774854	Other		HAN_JNK_SINGALING_DN	2.1117	0.00218904	Other		HALLMARK_PEROXISOME	1.96051	0	Other
3	REACTOME_TIE2_SIGNALING	1.82889	0.695666	Other		HOLLERN_ADENOMYOEPITHELIAL_BREAST_TUMOR	1.97279	0.0758374	Cancer		SEITZ_NEOPLASTIC_TRANSFORMATION_BY_8P_DELETION_UP	2.10826	0.00182352	Cancer		HALLMARK_CHOLESTEROL_HOMEOSTASIS	1.92422	0	Lipid Metabolism
4	HERNANDEZ_MITOTIC_ARREST_BY_DOCETAXEL_1_UP	1.82878	0.523408	Cancer		SEITZ_NEOPLASTIC_TRANSFORMATION_BY_8P_DELETION_UP	1.95296	0.0785967	Cancer		DEMAGALHAES_AGING_UP	2.10788	0.00136764	Other		HALLMARK_FATTY_ACID_METABOLISM	1.81713	0.00107382	Lipid Metabolism
5	PID_IL12_STAT4_PATHWAY	1.82752	0.425159	Other		PEDERSEN_METASTASIS_BY_ERBB2_ISOFORM_6	1.91708	0.118156	Cancer		TSUNODA_CISPLATIN_RESISTANCE_DN	2.07373	0.00307173	Cancer		HALLMARK_COMPLEMENT	1.78262	0.00148912	Other
6	WAGNER_APO2_SENSITIVITY	1.81287	0.435503	Cancer		LI_CISPLATIN_RESISTANCE_DN	1.91077	0.108877	Cancer		PICCALUGA_ANGIOIMMUNOBLASTIC_LYMPHOMA_UP	2.06766	0.00328912	Cancer		HALLMARK_BILE_ACID_METABOLISM	1.76508	0.00181152	Lipid Metabolism
7	SHIPP_DLBCL_VS_FOLLICULAR_LYMPHOMA_UP	1.80975	0.390996	Cancer		NOUSHMEHR_GBM_SILENCED_BY_METHYLATION	1.89259	0.123891	DNA Methylation		NADLER_OBESITY_DN	2.02097	0.00831238	Lipid Metabolism		HALLMARK_ANDROGEN_RESPONSE	1.76129	0.00155273	Other
8	REACTOME_GLUCONEOGENESIS	1.78089	0.499005	Carbohydrate metabolism		SANA_TNF_SIGNALING_DN	1.86625	0.162734	Other		GROSS_ELK3_TARGETS_UP	2.02088	0.00727333	Other		HALLMARK_HYPOXIA	1.75333	0.00148896	Hypoxia
9	REACTOME_GENERATION_OF_SECOND_MESSENGER_MOLECULES	1.77639	0.467977	Other		REACTOME_CHONDROITIN_SULFATE_BIOSYNTHESIS	1.84722	0.182898	Other		KEGG_FATTY_ACID_METABOLISM	2.01618	0.0068317	Lipid Metabolism		HALLMARK_INTERFERON_ALPHA_RESPONSE	1.7389	0.00180759	Other
10	GENTILE_UV_LOW_DOSE_UP	1.77018	0.453336	DNA Damage		WELCSH_BRCA1_TARGETS_DN	1.84353	0.173985	Cancer		LEE_LIVER_CANCER_E2F1_UP	2.00115	0.00845885	Cancer		HALLMARK_INTERFERON_GAMMA_RESPONSE	1.73066	0.00184709	Other
11	JAATINEN_HEMATOPOIETIC_STEM_CELL_DN	1.7611	0.460552	Other		SASAI_RESISTANCE_TO_NEOPLASTIC_TRANSFROMATION	1.83603	0.177805	Cancer		LEE_LIVER_CANCER_MYC_E2F1_UP	1.99507	0.00879616	Cancer		HALLMARK_COAGULATION	1.71688	0.00196977	Other
12	MARTENS_TRETINOIN_RESPONSE_UP	1.7594	0.431845	Histone Methylation		DAUER_STAT3_TARGETS_DN	1.82901	0.180261	Cancer		ZHONG_SECRETOME_OF_LUNG_CANCER_AND_ENDOTHELIUM	1.99125	0.00897875	Cancer		HALLMARK_MTORC1_SIGNALING	1.69627	0.0024337	Cancer
13	REACTOME_METABOLISM_OF_POLYAMINES	1.7519	0.439436	Protein metabolism		FUJII_YBX1_TARGETS_UP	1.82816	0.168282	Cancer		LANDIS_BREAST_CANCER_PROGRESSION_DN	1.98868	0.0086274	Cancer		HALLMARK_ADIPOGENESIS	1.63594	0.00522821	Lipid Metabolism
14	LIU_VAV3_PROSTATE_CARCINOGENESIS_UP	1.74481	0.445681	Cancer		THUM_MIR21_TARGETS_HEART_DISEASE_UP	1.82004	0.175052	Other		SCHUETZ_BREAST_CANCER_DUCTAL_INVASIVE_UP	1.98772	0.00808945	Cancer		HALLMARK_XENOBIOTIC_METABOLISM	1.6	0.00824901	Other
15	HOFFMANN_SMALL_PRE_BII_TO_IMMATURE_B_LYMPHOCYTE_DN	1.74383	0.420381	Other		DASU_IL6_SIGNALING_SCAR_DN	1.81849	0.167758	Other		ZHONG_SECRETOME_OF_LUNG_CANCER_AND_MACROPHAGE	1.97966	0.00886703	Cancer		HALLMARK_UV_RESPONSE_DN	1.54992	0.0136919	DNA Damage
16	CROONQUIST_NRAS_VS_STROMAL_STIMULATION_UP	-1.67884	0.504216	Cancer		REACTOME_CLASS_A_1_RHODOPSIN_LIKE_RECEPTORS	-1.71141	0.310161	Other		KEGG_PRIMARY_IMMUNODEFICIENCY	-1.48103	0.822842	Other		HALLMARK_HEDGEHOG_SIGNALING	-0.99225	0.478624	Cancer
17	MIKKELSEN_IPS_ICP_WITH_H3K4ME3_AND_H327ME3	-1.68913	0.49135	Histone Methylation		REACTOME_ACTIVATION_OF_IRF3_IRF7_MEDIATED_BY_TBK1_IKK_EPSILON	-1.73606	0.270285	Other		NATSUME_RESPONSE_TO_INTERFERON_BETA_DN	-1.49055	0.826808	Cancer
18	REACTOME_DEFENSINS	-1.69843	0.488229	Other		REACTOME_GPCR_LIGAND_BINDING	-1.74991	0.256752	Other		KEGG_RIBOSOME	-1.58924	0.462222	Other
19	WATANABE_COLON_CANCER_MSI_VS_MSS_DN	-1.69999	0.520815	Cancer		REACTOME_PEPTIDE_LIGAND_BINDING_RECEPTORS	-1.7658	0.242695	Other		REACTOME_PEPTIDE_LIGAND_BINDING_RECEPTORS	-1.59443	0.483561	Other
20	HOFMANN_MYELODYSPLASTIC_SYNDROM_LOW_RISK_UP	-1.73909	0.393558	Other		VALK_AML_WITH_CEBPA	-1.77012	0.254712	Cancer		MEISSNER_BRAIN_HCP_WITH_H3K27ME3	-1.62066	0.438937	Histone Methylation
21	REACTOME_ANTIMICROBIAL_PEPTIDES	-1.76187	0.347127	Other		KEGG_RIBOSOME	-1.78172	0.25369	Other		VANASSE_BCL2_TARGETS_UP	-1.6208	0.482455	Apoptosis
22	SU_LIVER	-1.77085	0.35228	Other		REACTOME_CHEMOKINE_RECEPTORS_BIND_CHEMOKINES	-1.85755	0.142687	Other		DAZARD_UV_RESPONSE_CLUSTER_G4	-1.6299	0.504227	DNA Damage
23	SMID_BREAST_CANCER_RELAPSE_IN_BRAIN_UP	-1.78698	0.335903	Cancer		MEISSNER_BRAIN_HCP_WITH_H3K27ME3	-1.85939	0.157989	Histone Methylation		VECCHI_GASTRIC_CANCER_ADVANCED_VS_EARLY_DN	-1.63037	0.565656	Cancer
24	MINGUEZ_LIVER_CANCER_VASCULAR_INVASION_DN	-1.80861	0.30291	Cancer		REACTOME_G_ALPHA_S_SIGNALLING_EVENTS	-1.86749	0.168059	Other		TUOMISTO_TUMOR_SUPPRESSION_BY_COL13A1_UP	-1.66327	0.512515	Cancer		.
25	WEST_ADRENOCORTICAL_CARCINOMA_VS_ADENOMA_DN	-1.81121	0.344215	Cancer		REACTOME_GLUCAGON_TYPE_LIGAND_RECEPTORS	-1.88091	0.17466	Carbohydrate metabolism		MIKKELSEN_MEF_LCP_WITH_H3K27ME3	-1.67926	0.529766	Histone Methylation
26	STREICHER_LSM1_TARGETS_UP	-1.81523	0.39894	Cancer		NATSUME_RESPONSE_TO_INTERFERON_BETA_DN	-1.9431	0.109185	Cancer		REACTOME_GLUCAGON_TYPE_LIGAND_RECEPTORS	-1.70672	0.513386	Carbohydrate Metabolism
27	TAKADA_GASTRIC_CANCER_COPY_NUMBER_DN	-1.8401	0.382916	Cancer		TANG_SENESCENCE_TP53_TARGETS_UP	-1.9501	0.127025	Cancer		REACTOME_COMPLEX_I_BIOGENESIS	-1.75348	0.448686	Other
28	REACTOME_NICOTINAMIDE_SALVAGING	-1.84091	0.506602	Other		REACTOME_ADORA2B_MEDIATED_ANTI_INFLAMMATORY_CYTOKINES_PRODUCTION	-1.99331	0.104074	Other		CERIBELLI_PROMOTERS_INACTIVE_AND_BOUND_BY_NFY	-1.83442	0.315486	Histone Methylation
29	KEGG_NITROGEN_METABOLISM	-2.00591	0.0906027	Other		REACTOME_DEFENSINS	-2.15581	0.0210669	Other		REACTOME_DEFENSINS	-1.98949	0.120029	Other
30	YAMASHITA_LIVER_CANCER_STEM_CELL_DN	-2.0714	0.0585349	Cancer		REACTOME_ANTIMICROBIAL_PEPTIDES	-2.2362	0.012688	Other		REACTOME_ANTIMICROBIAL_PEPTIDES	-2.16459	0.0360373	Other
