# Supplementary material for: Perfluorooctanesulfonic Acid Alters Pro-Cancer Phenotypes and Metabolic and Transcriptional Signatures in Testicular Germ Cell Tumors
Source: Toxics. 2024 Mar 22;12(4):232. doi: 10.3390/toxics12040232 (PMC11054796; doi:10.3390/toxics12040232)
Supplement: Supplementary file 1 [file toxics-12-00232-s001.zip › Manuscript supplemental/Table S2_GSEA_TGCT cells.xlsx]

## Sheet: Cell Line GSEA
	2102EP-C1 PFOS (10 nM)					2102EP PFOS (10 nM)					2102EP PFOS (5 µM)
	NAME	NES	FDR q-val	Group		NAME	NES	FDR q-val	Group		NAME	NES	FDR q-val	Group
1	MENSE_HYPOXIA_UP	2.56619	0	Hypoxia		SEIDEN_ONCOGENESIS_BY_MET	2.02611	0.205805	Cancer		SEIDEN_ONCOGENESIS_BY_MET	2.10332	0.0943638	Cancer
2	FARDIN_HYPOXIA_11	2.54608	0	Hypoxia		GINESTIER_BREAST_CANCER_ZNF217_AMPLIFIED_UP	1.97857	0.201371	Cancer		REACTOME_RESOLUTION_OF_D_LOOP_STRUCTURES_THROUGH_SYNTHESIS_DEPENDENT_STRAND_ANNEALING_SDSA	1.94052	0.473363	DNA damage repair
3	HAMAI_APOPTOSIS_VIA_TRAIL_UP	2.23827	0.00226682	Apoptosis		REACTOME_SYNTHESIS_OF_GLYCOSYLPHOSPHATIDYLINOSITOL_GPI	1.86202	0.626268	Other		REACTOME_SYNTHESIS_OF_GLYCOSYLPHOSPHATIDYLINOSITOL_GPI	1.93517	0.340977	Other
4	MILI_PSEUDOPODIA_HAPTOTAXIS_UP	2.20525	0.00245354	Other		SENGUPTA_NASOPHARYNGEAL_CARCINOMA_UP	1.84663	0.56909	Cancer		RODRIGUES_THYROID_CARCINOMA_UP	1.91104	0.335061	Cancer
5	QI_HYPOXIA	2.19685	0.00196283	Hypoxia		REACTOME_RESOLUTION_OF_D_LOOP_STRUCTURES_THROUGH_SYNTHESIS_DEPENDENT_STRAND_ANNEALING_SDSA	1.8445	0.465478	DNA damage repair		KEGG_GLYCOSYLPHOSPHATIDYLINOSITOL_GPI_ANCHOR_BIOSYNTHESIS	1.90084	0.30046	Other
6	ELVIDGE_HIF1A_AND_HIF2A_TARGETS_DN	2.09744	0.0107892	Hypoxia		GRABARCZYK_BCL11B_TARGETS_UP	1.80616	0.595077	Apoptosis		REACTOME_MITOTIC_SPINDLE_CHECKPOINT	1.88036	0.318852	Cell Cycle
7	RICKMAN_HEAD_AND_NECK_CANCER_B	2.06883	0.0146409	Cancer		HAMAI_APOPTOSIS_VIA_TRAIL_UP	1.80535	0.51371	Apoptosis		REACTOME_E2F_MEDIATED_REGULATION_OF_DNA_REPLICATION	1.81302	0.579256	Cell Cycle
8	LEONARD_HYPOXIA	2.0579	0.0156393	Hypoxia		RODRIGUES_THYROID_CARCINOMA_UP	1.79357	0.504789	Cancer		GAZDA_DIAMOND_BLACKFAN_ANEMIA_PROGENITOR_DN	1.78926	0.639873	Other
9	WEBER_METHYLATED_HCP_IN_FIBROBLAST_DN	2.04414	0.0192601	DNA Methylation		KEGG_GLYCOSYLPHOSPHATIDYLINOSITOL_GPI_ANCHOR_BIOSYNTHESIS	1.76568	0.605897	Other		SENGUPTA_NASOPHARYNGEAL_CARCINOMA_UP	1.787	0.582311	Cancer
10	WEBER_METHYLATED_HCP_IN_SPERM_DN	2.03498	0.0201203	DNA Methylation		GABRIELY_MIR21_TARGETS	1.74892	0.650974	Cancer		REACTOME_RESOLUTION_OF_D_LOOP_STRUCTURES	1.77199	0.60329	DNA damage repair
11	MAINA_VHL_TARGETS_DN	2.01399	0.0267181	Hypoxia		JOHNSTONE_PARVB_TARGETS_3_DN	1.73629	0.666695	Cancer		REACTOME_PEROXISOMAL_PROTEIN_IMPORT	1.76987	0.559055	Other
12	ELVIDGE_HIF1A_TARGETS_DN	1.98856	0.0363553	Hypoxia		REACTOME_MITOTIC_SPINDLE_CHECKPOINT	1.71398	0.757871	Cell Cycle		GINESTIER_BREAST_CANCER_ZNF217_AMPLIFIED_UP	1.75573	0.58657	Cancer
13	FARDIN_HYPOXIA_9	1.95687	0.0522177	Hypoxia		REACTOME_RESOLUTION_OF_D_LOOP_STRUCTURES	1.69767	0.813781	DNA damage repair		YAO_TEMPORAL_RESPONSE_TO_PROGESTERONE_CLUSTER_9	1.74426	0.60356	Other
14	PID_HIF1_TFPATHWAY	1.94047	0.0622231	Hypoxia		REACTOME_WNT_LIGAND_BIOGENESIS_AND_TRAFFICKING	1.68763	0.830392	Cancer		WANG_SMARCE1_TARGETS_DN	1.74119	0.577087	Cancer
15	RICKMAN_HEAD_AND_NECK_CANCER_E	1.92853	0.0687386	Cancer		TIAN_BHLHA15_TARGETS	1.68156	0.817791	Cancer		JOHNSTONE_PARVB_TARGETS_2_DN	1.72535	0.621761	Cancer
16	NIKOLSKY_BREAST_CANCER_22Q13_AMPLICON	-2.02149	0.0264777	Cancer		BANDRES_RESPONSE_TO_CARMUSTIN_MGMT_48HR_DN	-1.74912	0.359519	Cancer		REACTOME_SUMOYLATION_OF_TRANSCRIPTION_COFACTORS	-1.727	0.395581	Other
17	KIM_ALL_DISORDERS_DURATION_CORR_DN	-2.0473	0.0178301	Other		GESERICK_TERT_TARGETS_DN	-1.74969	0.383461	Other		RORIE_TARGETS_OF_EWSR1_FLI1_FUSION_DN	-1.74815	0.34128	Cancer
18	ELVIDGE_HYPOXIA_DN	-2.0633	0.0139707	Hypoxia		MARTENS_TRETINOIN_RESPONSE_UP	-1.75523	0.386988	Histone Methylation		MIKKELSEN_MEF_HCP_WITH_H3K27ME3	-1.75671	0.334299	Histone Methylation
19	IBRAHIM_NRF2_DOWN	-2.10034	0.00858626	Other		REACTOME_SUMOYLATION_OF_DNA_METHYLATION_PROTEINS	-1.76611	0.370322	DNA Methylation		MARTENS_TRETINOIN_RESPONSE_UP	-1.76448	0.332225	Histone Methylation
20	NIKOLSKY_BREAST_CANCER_8Q23_Q24_AMPLICON	-2.10993	0.00758403	Cancer		REACTOME_SUMOYLATION_OF_TRANSCRIPTION_COFACTORS	-1.77127	0.381427	Other		WANG_LSD1_TARGETS_DN	-1.76586	0.35757	Histone Methylation
21	SANSOM_APC_TARGETS_REQUIRE_MYC	-2.15134	0.00418937	Cancer		HOEGERKORP_CD44_TARGETS_TEMPORAL_DN	-1.78524	0.365618	Other		SHEN_SMARCA2_TARGETS_DN	-1.77105	0.370781	Cancer
22	DEBIASI_APOPTOSIS_BY_REOVIRUS_INFECTION_DN	-2.17757	0.00319818	Other		WANG_LSD1_TARGETS_DN	-1.791	0.382274	Histone Methylation		TOMIDA_METASTASIS_UP	-1.77481	0.393564	Cancer
23	MILI_PSEUDOPODIA_HAPTOTAXIS_DN	-2.1778	0.00359796	Other		HOLLEMAN_PREDNISOLONE_RESISTANCE_B_ALL_UP	-1.83823	0.245278	Cancer		BROWNE_HCMV_INFECTION_2HR_UP	-1.77872	0.423384	Other
24	SATOH_COLORECTAL_CANCER_MYC_UP	-2.21413	0.00148393	Cancer		HOLLEMAN_PREDNISOLONE_RESISTANCE_ALL_UP	-1.8475	0.254269	Cancer		LI_WILMS_TUMOR	-1.78096	0.471611	Cancer
25	BLANCO_MELO_COVID19_SARS_COV_2_POS_PATIENT_LUNG_TISSUE_DN	-2.23364	0.00130107	Other		MIKKELSEN_MEF_HCP_WITH_H3K27ME3	-1.85168	0.283591	Histone Methylation		HOLLEMAN_PREDNISOLONE_RESISTANCE_B_ALL_UP	-1.78988	0.495616	Cancer
26	LU_EZH2_TARGETS_UP	-2.2379	0.00104225	Histone Methylation		CROMER_TUMORIGENESIS_DN	-1.86472	0.290927	Cancer		LIU_CDX2_TARGETS_UP	-1.79388	0.565782	Cancer
27	DACOSTA_UV_RESPONSE_VIA_ERCC3_TTD_UP	-2.31902	0.000322449	DNA damage repair		REACTOME_MRNA_SPLICING	-1.88698	0.284756	Other		REACTOME_PHASE_2_PLATEAU_PHASE	-1.81395	0.549681	Other
28	GINESTIER_BREAST_CANCER_ZNF217_AMPLIFIED_DN	-2.37047	0	Cancer		TOMIDA_METASTASIS_UP	-1.96615	0.132366	Cancer		JIANG_TIP30_TARGETS_DN	-1.85212	0.445762	Cancer
29	BLANCO_MELO_INFLUENZA_A_INFECTION_A594_CELLS_DN	-2.44514	0	Other		JIANG_TIP30_TARGETS_DN	-2.00393	0.117314	Cancer		GINESTIER_BREAST_CANCER_ZNF217_AMPLIFIED_DN	-1.87576	0.47824	Cancer
30	NIKOLSKY_BREAST_CANCER_16P13_AMPLICON	-2.54964	0	Cancer		GINESTIER_BREAST_CANCER_ZNF217_AMPLIFIED_DN	-2.00696	0.217461	Cancer		MIKKELSEN_IPS_HCP_WITH_H3_UNMETHYLATED	-1.8772	0.934819	Histone Methylation
