# Supplementary material for: Perfluorooctanesulfonic Acid Alters Pro-Cancer Phenotypes and Metabolic and Transcriptional Signatures in Testicular Germ Cell Tumors
Source: Toxics. 2024 Mar 22;12(4):232. doi: 10.3390/toxics12040232 (PMC11054796; doi:10.3390/toxics12040232)
Supplement: Supplementary file 1 [file toxics-12-00232-s001.zip › Manuscript supplemental/Table S3_ Metabolomic Univariate Analysis_MRL edit.xlsx]

## Sheet: Table S3
Table S3. Univariate analysis and summary statistics
									ClassyFire Metabolite Classifications										Metabolite Mean and Standard Deviation (Data in Peak Area, adjusted for Internal Standard)														EP vs EP10 Comparison (t-test)					EP vs EP100 Comparison (t-test)					C vs C10 Comparison (t-test)					C vs C100 Comparison (t-test)
Metabolite	InChiKey	SMILES	PubChem.CID	KEGG.ID	Molecular Weight	Molecular Formula	%.Missing.Values	InChiKey	Kingdom	Superclass	Class	Subclass	Parent Level 1	Parent Level 2	Parent Level 3	Parent Level 4	Parent Level 5		Analysis Columns	Mean(C_Control)	Std Dev(C_Control)	Mean(C10)	Std Dev(C10)	Mean(C100)	Std Dev(C100)	Mean(EP_Control)	Std Dev(EP_Control)	Mean(EP10)	Std Dev(EP10)	Mean(EP100)	Std Dev(EP100)		Name	Fold-difference (EP10/EP)	P-value	FDR		Name	Fold-difference (EP100/EP)	P-value	FDR		Name	Fold-difference (C10/C)	P-value	FDR		Name	Fold-difference (C100/C)
9-Hexadecenoic acid	SECPZKHBENQXJG-BQYQJAHWSA-N	CCCCCCC=CCCCCCCCC(=O)O	5282745		254.41	C16H30O2	0.259259	SECPZKHBENQXJG-BQYQJAHWSA-N	Organic compounds	Lipids and lipid-like molecules	Fatty Acyls	Fatty acids and conjugates	Long-chain fatty acids						9_Hexadecenoic_acid	2.76457	0.38063	2.43767	0.274657					2.22631	0.112522	2.42576	0.288494		9_Hexadecenoic_acid	EP no signal	5.6513e-07	6.8946e-05		9_Hexadecenoic_acid	EP no signal	1.6115e-05	0.00098303		9_Hexadecenoic_acid	0.881753	0.29257	0.70967
butanoic acid, 4-hydroxy	SJZRECIVHVDYJC-UHFFFAOYSA-N	C(CC(=O)O)CO	10413	C00989	104.1	C4H8O3	0.111111	SJZRECIVHVDYJC-UHFFFAOYSA-N	Organic compounds	Lipids and lipid-like molecules	Fatty Acyls	Fatty acids and conjugates	Hydroxy fatty acids						butanoic_acid__4_hydroxy	0.973063	0.158189	0.604221	0.131684	0.4158	0.0914393	2.75564	0.85532	1.0957	0.0470516	0.65521	0.0763589		butanoic_acid__4_hydroxy	0.397621	0.0066811	0.47408		butanoic_acid__4_hydroxy	0.237771	0.0015296	0.056085		butanoic_acid__4_hydroxy	0.620947	0.035921	0.50376		butanoic_acid__4_hydroxy	0.427311
Glutaric acid, 2-hydroxy	HWXBTNAVRSUOJR-VKHMYHEASA-N	C(CC(=O)O)C(C(=O)O)O	43	C03196	148.11	C5H8O5	0	HWXBTNAVRSUOJR-VKHMYHEASA-N	Organic compounds	Organic acids and derivatives	Hydroxy acids and derivatives	Short-chain hydroxy acids and derivatives	Short-chain hydroxy acids and derivatives						Glutaric_acid__2_hydroxy	14.6339	2.63524	15.4875	2.58901	14.8421	0.990428	10.0918	2.67557	4.44734	0.0537812	5.34485	0.857886		Glutaric_acid__2_hydroxy	0.440688	0.0092838	0.47408		Glutaric_acid__2_hydroxy	0.529623	0.033231	0.24369		Glutaric_acid__2_hydroxy	1.05834	0.71737	0.93088		Glutaric_acid__2_hydroxy	1.01423
palmitic acid	IPCSVZSSVZVIGE-UHFFFAOYSA-N	CCCCCCCCCCCCCCCC(=O)O	985	C00249	256.425	C16H32O2	0	IPCSVZSSVZVIGE-UHFFFAOYSA-N	Organic compounds	Lipids and lipid-like molecules	Fatty Acyls	Fatty acids and conjugates	Long-chain fatty acids						palmitic_acid	79.2423	8.72535	76.6255	2.91723	81.2083	13.9105	44.2386	7.44373	66.6644	2.47279	64.1737	3.47808		palmitic_acid	1.50693	0.012813	0.47408		palmitic_acid	1.45063	0.019431	0.21374		palmitic_acid	0.966978	0.66953	0.92121		palmitic_acid	1.02481
Threonine	AYFVYJQAPQTCCC-GBXIJSLDSA-N	CC(C(C(=O)O)N)O	6288	C00188	119.058243	C4H9NO3	0	AYFVYJQAPQTCCC-GBXIJSLDSA-N	Organic compounds	Organic acids and derivatives	Carboxylic acids and derivatives	Amino acids, peptides, and analogues	Amino acids and derivatives	Alpha amino acids and derivatives	Alpha amino acids	L-alpha-amino acids			Threonine	195.785	11.5736	198.089	18.8243	192.891	10.953	343.777	6.95003	326.788	3.39001	339.001	5.64383		Threonine	0.950582	0.017997	0.49943		Threonine	0.986105	0.4078	0.63804		Threonine	1.01177	0.8892	0.94429		Threonine	0.985214
GLUCOHEPTULOSE	HSNZZMHEPUFJNZ-UHFFFAOYSA-N	C(C(C(C(C(C(=O)CO)O)O)O)O)O	88431539		210.18	C7H14O7	0.333333	HSNZZMHEPUFJNZ-UHFFFAOYSA-N	Organic compounds	Organic oxygen compounds	Organooxygen compounds	Carbohydrates and carbohydrate conjugates	Monosaccharides	Heptoses					GLUCOHEPTULOSE	13.8434	0.731093	12.4251	0.682773	9.00565	7.318	4.86118	0.292555	4.19341	0.167886	5.40068	0.890887		GLUCOHEPTULOSE	0.862633	0.02376	0.52747		GLUCOHEPTULOSE	1.11098	0.39813	0.63804		GLUCOHEPTULOSE	0.89755	0.067902	0.50376		GLUCOHEPTULOSE	0.650539
valine	KZSNJWFQEVHDMF-BYPYZUCNSA-N	CC(C)C(C(=O)[O-])[NH3+]	6287	C00183	117.078979	C5H11NO2	0	KZSNJWFQEVHDMF-BYPYZUCNSA-N	Organic compounds	Organic acids and derivatives	Carboxylic acids and derivatives	Amino acids, peptides, and analogues	Amino acids and derivatives	Alpha amino acids and derivatives	Valine and derivatives				valine	55.0288	3.52766	57.3705	4.81831	55.3341	3.70514	100.222	2.05123	96.2313	1.18237	101.176	1.62809		valine	0.960185	0.042884	0.59596		valine	1.00953	0.56125	0.70098		valine	1.04255	0.54984	0.85604		valine	1.00555
Succinic acid	KDYFGRWQOYBRFD-UHFFFAOYSA-N	C(CC(=O)O)C(=O)O	1110	C00042	118.088	C4H6O4	0	KDYFGRWQOYBRFD-UHFFFAOYSA-N	Organic compounds	Organic acids and derivatives	Carboxylic acids and derivatives	Dicarboxylic acids and derivatives	Dicarboxylic acids and derivatives						Succinic_acid	9.20931	0.784109	9.21322	1.16	8.86418	1.08752	13.4351	0.982872	10.8815	1.22263	12.0797	0.48279		Succinic_acid	0.809928	0.052594	0.59596		Succinic_acid	0.899112	0.094995	0.34738		Succinic_acid	1.00042	0.97647	0.99587		Succinic_acid	0.962523
a-ketoglutaric acid	KPGXRSRHYNQIFN-UHFFFAOYSA-N	C(CC(=O)O)C(=O)C(=O)O	51	C00026	146.1	C5H6O5	0	KPGXRSRHYNQIFN-UHFFFAOYSA-N	Organic compounds	Organic acids and derivatives	Keto acids and derivatives	Gamma-keto acids and derivatives	Gamma-keto acids and derivatives						a_ketoglutaric_acid	15.4126	0.847544	14.9152	2.02345	13.3823	0.844108	13.6309	0.318527	11.4281	1.31478	13.8984	1.36974		a_ketoglutaric_acid	0.838398	0.056726	0.59596		a_ketoglutaric_acid	1.01962	0.79364	0.88073		a_ketoglutaric_acid	0.967726	0.68457	0.92121		a_ketoglutaric_acid	0.868271
Inositol-2-p	PELZSPZCXGTUMR-OHMVJDTGSA-N	C1(C(C(C(C(C1OP(=O)(O)O)O)O)OP(=O)(O)O)O)O	123903		340.12	C6H14O12P2	0	PELZSPZCXGTUMR-OHMVJDTGSA-N	Organic compounds	Organic oxygen compounds	Organooxygen compounds	Alcohols and polyols	Cyclic alcohols and derivatives	Cyclitols and derivatives	Inositol phosphates				Inositol_2_p	8.63303	1.37892	10.7993	0.520797	10.4397	0.54436	2.78943	0.557674	3.73787	0.263923	5.69516	0.741731		Inositol_2_p	1.34001	0.061794	0.59596		Inositol_2_p	2.04169	0.0059611	0.13117		Inositol_2_p	1.25093	0.08361	0.50381		Inositol_2_p	1.20927
mimosine	WZNJWVWKTVETCG-YFKPBYRVSA-N	C1=CN(C=C(C1=O)O)CC(C(=O)O)N	440473	C04771	198.18	C8H10N2O4	0	WZNJWVWKTVETCG-YFKPBYRVSA-N	Organic compounds	Organic acids and derivatives	Carboxylic acids and derivatives	Amino acids, peptides, and analogues	Amino acids and derivatives	Alpha amino acids and derivatives	Alpha amino acids				mimosine	12.2471	1.47004	14.4849	2.08208	13.3627	1.2365	12.9326	1.05782	11.2818	0.532893	13.6582	2.8984		mimosine	0.872352	0.065414	0.59596		mimosine	1.0561	0.76556	0.86692		mimosine	1.18272	0.20714	0.70967		mimosine	1.0911
xanthine	LRFVTYWOQMYALW-UHFFFAOYSA-N	C1=NC2=C(N1)C(=O)NC(=O)N2	1188	C00385	152.03342499999999	C5H4N4O2	0.333333	LRFVTYWOQMYALW-UHFFFAOYSA-N	Organic compounds	Organoheterocyclic compounds	Imidazopyrimidines	Purines and purine derivatives	Xanthines						xanthine	0.0643306	0.00557391	0.0604791		0.045191		0.036973		0.0484334	0.00595464	0.0520078	0.00561445		xanthine	1.30997	0.068653	0.59596							xanthine	0.94013	0.10372	0.52149		xanthine	0.702481
aminomalonic acid	JINBYESILADKFW-UHFFFAOYSA-N	C(C(=O)O)(C(=O)O)N	100714	C00872	119.08	C3H5NO4	0.0740741	JINBYESILADKFW-UHFFFAOYSA-N	Organic compounds	Organic acids and derivatives	Carboxylic acids and derivatives	Amino acids, peptides, and analogues	Amino acids and derivatives	Alpha amino acids and derivatives	Alpha amino acids				aminomalonic_acid	14.502	1.32751	13.8683	1.54731	15.8369	1.17808	13.7689	1.36655	16.0787	0.896996	20.3465	5.7752		aminomalonic_acid	1.16776	0.072559	0.59596		aminomalonic_acid	1.47772	0.10604	0.34738		aminomalonic_acid	0.956302	0.61688	0.90865		aminomalonic_acid	1.09205
Gulonic acid	RGHNJXZEOKUKBD-KKQCNMDGSA-N	C(C(C(C(C(C(=O)O)O)O)O)O)O	152304		196.16	C6H12O7	0	RGHNJXZEOKUKBD-KKQCNMDGSA-N	Organic compounds	Organic acids and derivatives	Hydroxy acids and derivatives	Medium-chain hydroxy acids and derivatives	Medium-chain hydroxy acids and derivatives						Gulonic_acid	18.1986	0.904963	20.3925	1.09491	17.2995	1.66993	17.4025	1.26325	19.2914	0.462775	19.5677	0.435325		Gulonic_acid	1.10854	0.076422	0.59596		Gulonic_acid	1.12442	0.053181	0.26257		Gulonic_acid	1.12056	0.054679	0.50376		Gulonic_acid	0.950599
5-Methylthioadenosine	WUUGFSXJNOTRMR-IOSLPCCCSA-N	CSCC1C(C(C(O1)N2C=NC3=C(N=CN=C32)N)O)O	439176	C00170	297.34	C11H15N5O3S	0.111111	WUUGFSXJNOTRMR-IOSLPCCCSA-N	Organic compounds	Nucleosides, nucleotides, and analogues	5'-deoxyribonucleosides	5'-deoxy-5'-thionucleosides	5'-deoxy-5'-thionucleosides						5_Methylthioadenosine	1.31082	0.45444	1.08377	0.106712	1.17066	0.147143	1.67495	0.0934388	1.52125	0.0641932	1.59192	0.172808		5_Methylthioadenosine	0.908236	0.078618	0.59596		5_Methylthioadenosine	0.950434	0.49255	0.67922		5_Methylthioadenosine	0.826787	0.29298	0.70967		5_Methylthioadenosine	0.89307
tryptophan	QIVBCDIJIAJPQS-SECBINFHSA-N	C1=CC=C2C(=C1)C(=CN2)CC(C(=O)O)N	6305	C00525	204.089878	C11H12N2O2	0	QIVBCDIJIAJPQS-SECBINFHSA-N	Organic compounds	Organoheterocyclic compounds	Indoles and derivatives	Indolyl carboxylic acids and derivatives	Indolyl carboxylic acids and derivatives						tryptophan	5.96896	0.141	5.43836	0.639997	5.53919	0.210836	17.5383	4.05847	23.8824	2.35194	19.9663	4.38386		tryptophan	1.36173	0.080535	0.59596		tryptophan	1.13844	0.52873	0.68652		tryptophan	0.911107	0.23911	0.70967		tryptophan	0.927999
N-a-Acetyl-L-Lysine	VEYYWZRYIYDQJM-ZETCQYMHSA-N	CC(=O)NC(CCCC[NH3+])C(=O)[O-]	92907	C12989	188.22	C8H16N2O3	0	VEYYWZRYIYDQJM-ZETCQYMHSA-N	Organic compounds	Organic acids and derivatives	Carboxylic acids and derivatives	Amino acids, peptides, and analogues	Amino acids and derivatives	Alpha amino acids and derivatives	N-acyl-alpha amino acids and derivatives	N-acyl-alpha amino acids			N_a_Acetyl_L_Lysine	13.1298	3.78689	12.4055	1.65927	11.2301	1.66894	9.57227	0.846981	7.22876	1.46762	7.14496	3.78035		N_a_Acetyl_L_Lysine	0.755178	0.08787	0.6096		N_a_Acetyl_L_Lysine	0.746423	0.31648	0.58165		N_a_Acetyl_L_Lysine	0.944835	0.85122	0.94086		N_a_Acetyl_L_Lysine	0.855312
4-Hydroxyproline	PMMYEEVYMWASQN-UHFFFAOYSA-N	C1C(CNC1C(=O)O)O	825		131.1301	C5H9NO3	0	PMMYEEVYMWASQN-UHFFFAOYSA-N	Organic compounds	Organic acids and derivatives	Carboxylic acids and derivatives	Amino acids, peptides, and analogues	Amino acids and derivatives	Alpha amino acids and derivatives	Proline and derivatives				4_Hydroxyproline	3.14237	0.26041	3.423	0.161583	3.43576	0.178734	5.71771	0.551187	6.68538	0.514996	6.49376	0.778355		4_Hydroxyproline	1.16924	0.093746	0.61211		4_Hydroxyproline	1.13573	0.22644	0.51893		4_Hydroxyproline	1.08931	0.18965	0.68907		4_Hydroxyproline	1.09337
Putrescine	KIDHWZJUCRJVML-UHFFFAOYSA-N	NCCCCN	1045	C00134	88.1	C4H12N2	0.333333	KIDHWZJUCRJVML-UHFFFAOYSA-N	Organic compounds	Organic nitrogen compounds	Organonitrogen compounds	Amines	Primary amines	Monoalkylamines					Putrescine							2.4316	0.503761	3.21114	0.426268	3.36524	0.742173		Putrescine	1.32059	0.10544	0.61225		Putrescine	1.38396	0.14376	0.39533
cytindine-5'-monophosphate	IERHLVCPSMICTF-XVFCMESISA-N	C1=CN(C(=O)N=C1N)C2C(C(C(O2)COP(=O)(O)O)O)O	6131	C00055	323.2	C9H14N3O8P	0	IERHLVCPSMICTF-XVFCMESISA-N	Organic compounds	Nucleosides, nucleotides, and analogues	Pyrimidine nucleotides	Pyrimidine ribonucleotides	Pyrimidine ribonucleoside monophosphates						cytindine_5__monophosphate	1.72977	0.260725	1.74095	0.372158	1.44683	0.104149	1.12443	0.254071	1.48446	0.135237	1.61814	0.0314442		cytindine_5__monophosphate	1.32018	0.10953	0.61225		cytindine_5__monophosphate	1.43907	0.045272	0.26257		cytindine_5__monophosphate	1.00646	0.99587	0.99587		cytindine_5__monophosphate	0.83643
Ribitol	HEBKCHPVOIAQTA-NGQZWQHPSA-N	OC[C@H](O)[C@H](O)[C@H](O)CO	6912		152.06847300000001	C5H12O5	0	HEBKCHPVOIAQTA-NGQZWQHPSA-N	Organic compounds	Organic oxygen compounds	Organooxygen compounds	Carbohydrates and carbohydrate conjugates	Sugar alcohols						Ribitol	2.04111	0.274794	1.84723	0.341951	2.28336	0.15857	1.22955	0.124311	1.70432	0.426936	2.16433	0.0470975		Ribitol	1.38613	0.11032	0.61225		Ribitol	1.76025	0.00063541	0.056085		Ribitol	0.905016	0.46447	0.82995		Ribitol	1.11869
glyoxylic acid	HHLFWLYXYJOTON-UHFFFAOYSA-N	C(=O)C(=O)O	760	C00048	74.04	C2H2O3	0.111111	HHLFWLYXYJOTON-UHFFFAOYSA-N	Organic compounds	Organic acids and derivatives	Carboxylic acids and derivatives	Carboxylic acids	Carboxylic acids						glyoxylic_acid	3.2739	0.76358	3.48811	0.542835	3.26163	0.394926	1.59455		1.60635	0.230589	1.34711	0.156285		glyoxylic_acid	1.0074	0.11887	0.6283							glyoxylic_acid	1.06543	0.67295	0.92121		glyoxylic_acid	0.996251
Octadecanol	GLDOVTGHNKAZLK-UHFFFAOYSA-N	CCCCCCCCCCCCCCCCCCO	8221	D01924	270.2922658	C18H38O	0	GLDOVTGHNKAZLK-UHFFFAOYSA-N	Organic compounds	Lipids and lipid-like molecules	Fatty Acyls	Fatty alcohols	Long-chain fatty alcohols						Octadecanol	6.30731	0.394265	6.90864	0.837067	7.39638	0.800556	5.01865	0.754609	4.21285	0.137132	4.95318	0.770086		Octadecanol	0.839439	0.13109	0.64975		Octadecanol	0.986954	0.9169	0.94261		Octadecanol	1.09534	0.31632	0.71445		Octadecanol	1.17267
Oleic acid	ZQPPMHVWECSIRJ-KTKRTIGZSA-N	CCCCCCCC/C=C\CCCCCCCC(=O)O	445639	C00712	282.5	C18H34O2	0	ZQPPMHVWECSIRJ-KTKRTIGZSA-N	Organic compounds	Lipids and lipid-like molecules	Fatty Acyls	Fatty acids and conjugates	Long-chain fatty acids						Oleic_acid	29.2035	0.433757	35.7294	2.60876	38.1151	3.65625	12.5797	1.76149	14.4822	0.266096	18.7414	0.484892		Oleic_acid	1.15124	0.13705	0.64975		Oleic_acid	1.48981	0.007155	0.13117		Oleic_acid	1.22347	0.0091626	0.24968		Oleic_acid	1.30516
alanine	QNAYBMKLOCPYGJ-REOHCLBHSA-N	C[C@@H](C(=O)O)N	5950	C00041	89.093310000000002	C3H7NO2	0	QNAYBMKLOCPYGJ-REOHCLBHSA-N	Organic compounds	Organic acids and derivatives	Carboxylic acids and derivatives	Amino acids, peptides, and analogues	Amino acids and derivatives	Alpha amino acids and derivatives	Alanine and derivatives				alanine	221.476	15.9018	207.529	8.37615	201.478	8.14666	419.509	21.2588	394.093	10.8307	423.026	27.3885		alanine	0.939417	0.14049	0.64975		alanine	1.00838	0.87709	0.91632		alanine	0.937024	0.24645	0.70967		alanine	0.909706
glucose-6-p	NBSCHQHZLSJFNQ-GASJEMHNSA-N	C(C1C(C(C(C(O1)O)O)O)O)OP(=O)(O)O	5958	C00092	260.14	C6H13O9P	0	NBSCHQHZLSJFNQ-GASJEMHNSA-N	Organic compounds	Organic oxygen compounds	Organooxygen compounds	Carbohydrates and carbohydrate conjugates	Monosaccharides	Hexoses	Hexose phosphates				glucose_6_p	1.12127	0.234426	0.821747	0.433976	1.40979	0.22521	2.44185	0.197277	1.16599	1.7099	0.445913	0.309096		glucose_6_p	0.477503	0.15825	0.65989		glucose_6_p	0.182613	0.010133	0.15923		glucose_6_p	0.732873	0.28355	0.70967		glucose_6_p	1.25731
Pentanoic acid, 5-amino	JJMDCOVWQOJGCB-UHFFFAOYSA-N	C(CCN)CC(=O)O	138	C00431	117.15	C5H11NO2	0	JJMDCOVWQOJGCB-UHFFFAOYSA-N	Organic compounds	Organic acids and derivatives	Carboxylic acids and derivatives	Amino acids, peptides, and analogues	Amino acids and derivatives	Delta amino acids and derivatives					Pentanoic_acid__5_amino	1.77168	0.0517171	2.08617	0.572137	1.83666	0.0812624	2.03531	0.887606	3.09594	0.67573	3.37072	0.63645		Pentanoic_acid__5_amino	1.52112	0.1638	0.65989		Pentanoic_acid__5_amino	1.65612	0.10737	0.34738		Pentanoic_acid__5_amino	1.17751	0.41514	0.76696		Pentanoic_acid__5_amino	1.03668
stearic acid	QIQXTHQIDYTFRH-UHFFFAOYSA-N	CCCCCCCCCCCCCCCCCC(=O)O	5281	C01530	284.5	C18H36O2	0	QIQXTHQIDYTFRH-UHFFFAOYSA-N	Organic compounds	Lipids and lipid-like molecules	Fatty Acyls	Fatty acids and conjugates	Long-chain fatty acids						stearic_acid	38.1637	1.34987	41.5889	0.981827	42.2844	4.86422	22.3627	5.45271	28.2724	3.33587	31.0354	3.28604		stearic_acid	1.26427	0.17204	0.65989		stearic_acid	1.38782	0.081891	0.32172		stearic_acid	1.08975	0.024431	0.50376		stearic_acid	1.10797
methyl-alanine	GDFAOVXKHJXLEI-VKHMYHEASA-N	CC(C(=O)[O-])[NH2+]C	5288725	C02721	103.12	C4H9NO2	0	GDFAOVXKHJXLEI-VKHMYHEASA-N	Organic compounds	Organic acids and derivatives	Carboxylic acids and derivatives	Amino acids, peptides, and analogues	Amino acids and derivatives	Alpha amino acids and derivatives	Alanine and derivatives				methyl_alanine	0.433159	0.122987	0.422726	0.063858	0.642648	0.35234	0.583124	0.101439	0.486641	0.0343802	0.545185	0.0309551		methyl_alanine	0.834541	0.17341	0.65989		methyl_alanine	0.934939	0.59437	0.71356		methyl_alanine	0.975915	0.99201	0.99587		methyl_alanine	1.48363
N-Acetyl-L-serine	JJIHLJJYMXLCOY-BYPYZUCNSA-N	CC(=O)NC(CO)C(=O)O	65249		147.13	C5H9NO4	0	JJIHLJJYMXLCOY-BYPYZUCNSA-N	Organic compounds	Organic acids and derivatives	Carboxylic acids and derivatives	Amino acids, peptides, and analogues	Amino acids and derivatives	Alpha amino acids and derivatives	N-acyl-alpha amino acids and derivatives	N-acyl-alpha amino acids	N-acyl-L-alpha-amino acids		N_Acetyl_L_serine	24.1278	1.28688	23.7932	1.74801	22.6747	0.917031	12.6741	2.60276	10.2641	0.234378	10.2216	0.905623		N_Acetyl_L_serine	0.809844	0.17755	0.65989		N_Acetyl_L_serine	0.806494	0.19211	0.44963		N_Acetyl_L_serine	0.986133	0.79432	0.94047		N_Acetyl_L_serine	0.939777
glycine	DHMQDGOQFOQNFH-UHFFFAOYSA-N	C(C(=O)O)N	750	C00037	75.032027999999997	C2H5NO2	0	DHMQDGOQFOQNFH-UHFFFAOYSA-N	Organic compounds	Organic acids and derivatives	Carboxylic acids and derivatives	Amino acids, peptides, and analogues	Amino acids and derivatives	Alpha amino acids and derivatives	Alpha amino acids				glycine	317.229	15.7613	320.463	18.2805	313.241	11.1564	365.53	7.36551	345.429	19.6838	372.387	13.4948		glycine	0.945008	0.18006	0.65989		glycine	1.01876	0.48993	0.67922		glycine	1.01019	0.8342	0.94047		glycine	0.987427
dihydroxyacetone phosphate	GNGACRATGGDKBX-UHFFFAOYSA-N	OCC(=O)COP(O)(O)=O	668	C00111	169.998	C3H7O6P	0.259259	GNGACRATGGDKBX-UHFFFAOYSA-N	Organic compounds	Organic oxygen compounds	Organooxygen compounds	Carbohydrates and carbohydrate conjugates	Monosaccharides	Monosaccharide phosphates					dihydroxyacetone_phosphate					0.379876	0.20538	1.06177	0.404819	0.566414	0.363637	0.141813	0.107021		dihydroxyacetone_phosphate	0.533464	0.18761	0.65989		dihydroxyacetone_phosphate	0.133564	0.025768	0.21804
lactic acid	JVTAAEKCZFNVCJ-UHFFFAOYSA-N	CC(C(=O)O)O	612	C01432	90.078069999999997	C3H6O3	0	JVTAAEKCZFNVCJ-UHFFFAOYSA-N	Organic compounds	Organic acids and derivatives	Hydroxy acids and derivatives	Alpha hydroxy acids and derivatives	Alpha hydroxy acids and derivatives						lactic_acid	1336.4	38.0084	1382.5	104.913	1379.45	34.0998	1093.3	16.5172	1440.8	414.355	1194.32	59.8784		lactic_acid	1.31784	0.19024	0.65989		lactic_acid	1.0924	0.045534	0.26257		lactic_acid	1.0345	0.53738	0.85604		lactic_acid	1.03221
fumaric acid	VZCYOOQTPOCHFL-OWOJBTEDSA-N	C(=C/C(=O)O)\C(=O)O	444972	C00122	116.0723	C4H4O4	0	VZCYOOQTPOCHFL-OWOJBTEDSA-N	Organic compounds	Organic acids and derivatives	Carboxylic acids and derivatives	Dicarboxylic acids and derivatives	Dicarboxylic acids and derivatives						fumaric_acid	12.8021	0.663279	13.0959	1.33598	12.5582	1.41289	12.5468	1.04189	11.4859	0.563318	11.9766	1.12838		fumaric_acid	0.915443	0.19937	0.67059		fumaric_acid	0.954548	0.5593	0.70098		fumaric_acid	1.02295	0.78137	0.94047		fumaric_acid	0.980946
Glycerol-3-p	AWUCVROLDVIAJX-GSVOUGTGSA-N	C(C(COP(=O)(O)O)O)O	439162	C00093	172.07	C3H9O6P	0	AWUCVROLDVIAJX-GSVOUGTGSA-N	Organic compounds	Lipids and lipid-like molecules	Glycerophospholipids	Glycerophosphates	Glycerophosphates						Glycerol_3_p	14.218	0.988711	13.862	0.52433	14.0921	0.923501	4.444	0.48877	4.98811	0.413323	5.45666	0.562152		Glycerol_3_p	1.12244	0.2083	0.68005		Glycerol_3_p	1.22787	0.078049	0.31798		Glycerol_3_p	0.974959	0.63094	0.91696		Glycerol_3_p	0.991144
N-acetylglutamic acid	RFMMMVDNIPUKGG-UHFFFAOYSA-N	CC(=O)NC(CCC(=O)O)C(=O)O	70914		189.17	C7H11NO5	0.259259	RFMMMVDNIPUKGG-UHFFFAOYSA-N	Organic compounds	Organic acids and derivatives	Carboxylic acids and derivatives	Amino acids, peptides, and analogues	Amino acids and derivatives	Alpha amino acids and derivatives	Glutamic acid and derivatives				N_acetylglutamic_acid	86.3295	3.37977	70.7578	4.81691	70.8168	4.4082	52.3579	3.11026	57.6278	5.45175				N_acetylglutamic_acid	1.10065	0.22151	0.69161		N_acetylglutamic_acid	EP100 no signal	1.0519e-06	0.00012833		N_acetylglutamic_acid	0.819625	0.24594	0.70967		N_acetylglutamic_acid	0.820308
taurine	XOAAWQZATWQOTB-UHFFFAOYSA-N	C(CS(=O)(=O)O)N	1123	C00245	125.014664	C2H7NO3S	0	XOAAWQZATWQOTB-UHFFFAOYSA-N	Organic compounds	Organic acids and derivatives	Organic sulfonic acids and derivatives	Organosulfonic acids and derivatives	Organosulfonic acids						taurine	179.322	9.95113	169.591	25.178	164.132	5.46979	76.0455	8.19035	84.6046	6.74907	75.8958	7.61492		taurine	1.11255	0.2327	0.69161		taurine	0.998031	0.98623	0.98623		taurine	0.945735	0.53438	0.85604		taurine	0.915295
a-GLYCEROPHOSPHORYLGLYCEROL	LLCSXHMJULHSJN-UHFFFAOYSA-N	C(C(COP(=O)(O)OCC(CO)O)O)O	439964	C03274	246.15	C6H15O8P	0.333333	LLCSXHMJULHSJN-UHFFFAOYSA-N	Organic compounds	Organic acids and derivatives	Organic phosphoric acids and derivatives	Phosphate esters	Alkyl phosphates	Dialkyl phosphates					a_GLYCEROPHOSPHORYLGLYCEROL	3.61537	0.369416	3.60779	0.177643	3.57218	0.229363	2.10902	0.0802586	2.43747	0.418891	2.292	0.0825605		a_GLYCEROPHOSPHORYLGLYCEROL	1.15574	0.23673	0.69161		a_GLYCEROPHOSPHORYLGLYCEROL	1.08676	0.051882	0.26257		a_GLYCEROPHOSPHORYLGLYCEROL	0.997903	0.99458	0.99587		a_GLYCEROPHOSPHORYLGLYCEROL	0.988053
mannitol	FBPFZTCFMRRESA-KVTDHHQDSA-N	OC[C@@H](O)[C@@H](O)[C@H](O)[C@H](O)CO	6251	C00392	182.079038	C6H14O6	0.407407	FBPFZTCFMRRESA-KVTDHHQDSA-N	Organic compounds	Organic oxygen compounds	Organooxygen compounds	Carbohydrates and carbohydrate conjugates	Sugar alcohols						mannitol	0.167592		0.150576	0.0477618	0.114812	0.00127116	0.14847	0.00711435	0.189972	0.0395544	0.160261	0.0201495		mannitol	1.27953	0.23759	0.69161		mannitol	1.07941	0.32687	0.58943
Monomethylphosphate	CAAULPUQFIIOTL-UHFFFAOYSA-N	COP(=O)(O)O	13130		112.02	CH5O4P	0	CAAULPUQFIIOTL-UHFFFAOYSA-N	Organic compounds	Organic acids and derivatives	Organic phosphoric acids and derivatives	Phosphate esters	Alkyl phosphates	Monoalkyl phosphates					Monomethylphosphate	1.33514	1.36539	0.541835	0.0422396	0.958805	0.866879	1.41814	0.347742	0.873448	0.979181	2.10537	0.513011		Monomethylphosphate	0.615912	0.243	0.69161		Monomethylphosphate	1.4846	0.12234	0.36863		Monomethylphosphate	0.405827	0.36705	0.71445		Monomethylphosphate	0.718132
Histidine	HNDVDQJCIGZPNO-YFKPBYRVSA-N	N[C@@H](CC1=CNC=N1)C(O)=O	6274	C00135	155.06947700000001	C6H9N3O2	0	HNDVDQJCIGZPNO-YFKPBYRVSA-N	Organic compounds	Organic acids and derivatives	Carboxylic acids and derivatives	Amino acids, peptides, and analogues	Amino acids and derivatives	Alpha amino acids and derivatives	Histidine and derivatives				Histidine	0.466769	0.1415	0.574188	0.378372	0.597624	0.295664	3.53194	1.36765	4.65988	0.187765	5.39021	0.968405		Histidine	1.31935	0.26242	0.72265		Histidine	1.52613	0.16774	0.43931		Histidine	1.23013	0.8008	0.94047		Histidine	1.28034
pyrophosphate (4:1)	JDZAIGYGOBAGGF-UHFFFAOYSA-N	C[Si](C)(C)OP(=O)(O[Si](C)(C)C)OP(=O)(O[Si](C)(C)C)O[Si](C)(C)C	553982		466.7	C12H36O7P2Si4	0	JDZAIGYGOBAGGF-UHFFFAOYSA-N	Organic compounds	Organic oxygen compounds	Organic oxoanionic compounds	Organic pyrophosphates	Organic pyrophosphates						pyrophosphate__4_1_	9.44333	1.5522	13.4003	4.82914	5.36192	2.12788	5.13391	0.48108	4.40018	0.827652	4.31717	1.30761		pyrophosphate__4_1_	0.857081	0.26692	0.72265		pyrophosphate__4_1_	0.840913	0.36522	0.6087		pyrophosphate__4_1_	1.41902	0.217	0.70967		pyrophosphate__4_1_	0.5678
glucose	WQZGKKKJIJFFOK-GASJEMHNSA-N	C([C@@H]1[C@H]([C@@H]([C@H](C(O1)O)O)O)O)O	5793	C00031	180.15610000000001	C6H12O6	0	WQZGKKKJIJFFOK-GASJEMHNSA-N	Organic compounds	Organic oxygen compounds	Organooxygen compounds	Carbohydrates and carbohydrate conjugates	Monosaccharides	Hexoses					glucose	22.4313	1.15978	20.994	1.47914	21.1173	1.6845	35.9378	11.0704	27.3902	6.87257	27.5027	1.5703		glucose	0.762156	0.29373	0.77628		glucose	0.765288	0.23418	0.52572		glucose	0.935924	0.25525	0.70967		glucose	0.941421
Panthotenic acid	GHOKWGTUZJEAQD-ZETCQYMHSA-N	CC(C)(CO)C(C(=O)NCCC(=O)O)O	6613	C00864	219.23	C9H17NO5	0	GHOKWGTUZJEAQD-ZETCQYMHSA-N	Organic compounds	Organic oxygen compounds	Organooxygen compounds	Alcohols and polyols	Secondary alcohols						Panthotenic_acid	22.1828	1.0874	21.8631	1.55311	21.0432	0.842606	21.242	0.175232	21.6894	0.628601	22.781	0.280076		Panthotenic_acid	1.02106	0.30548	0.7826		Panthotenic_acid	1.07245	0.0012291	0.056085		Panthotenic_acid	0.985591	0.77611	0.94047		Panthotenic_acid	0.948628
Butanoic acid, 2-hydroxy	AFENDNXGAFYKQO-UHFFFAOYSA-N	CCC(C(=O)O)O	11266		104.1	C4H8O3	0	AFENDNXGAFYKQO-UHFFFAOYSA-N	Organic compounds	Organic acids and derivatives	Hydroxy acids and derivatives	Alpha hydroxy acids and derivatives	Alpha hydroxy acids and derivatives						Butanoic_acid__2_hydroxy	0.235214	0.0428815	0.161133	0.123111	0.258799	0.186458	0.223153	0.101341	0.302887	0.0479304	0.338353	0.00734539		Butanoic_acid__2_hydroxy	1.35731	0.31022	0.7826		Butanoic_acid__2_hydroxy	1.51624	0.19192	0.44963		Butanoic_acid__2_hydroxy	0.685051	0.27245	0.70967		Butanoic_acid__2_hydroxy	1.10027
Glutaric acid	JFCQEDHGNNZCLN-UHFFFAOYSA-N	C(CC(=O)O)CC(=O)O	743	C00489	132.1148	C5H8O4	0.37037	JFCQEDHGNNZCLN-UHFFFAOYSA-N	Organic compounds	Organic acids and derivatives	Carboxylic acids and derivatives	Dicarboxylic acids and derivatives	Dicarboxylic acids and derivatives						Glutaric_acid	0.204846	0.20543	0.0849098	0.0206607	0.0804059	0.0760851	0.0543408	0.0388948	0.0790387	0.0495016	0.0910188	0.0390021		Glutaric_acid	1.4545	0.33847	0.81484		Glutaric_acid	1.67496	0.18265	0.44963		Glutaric_acid	0.414505	0.22336	0.70967		Glutaric_acid	0.392518
Oleamide	FATBGEAMYMYZAF-KTKRTIGZSA-N	CCCCCCCC/C=C\CCCCCCCC(=O)N	5283387	C19670	281.47730000000001	C18H35NO	0	FATBGEAMYMYZAF-KTKRTIGZSA-N	Organic compounds	Lipids and lipid-like molecules	Fatty Acyls	Fatty amides	Fatty amides						Oleamide	2.93869	0.584431	2.41213	0.668732	2.49244	0.194011	2.82822	0.370028	3.15542	0.400262	3.04844	0.397257		Oleamide	1.11569	0.34928	0.81484		Oleamide	1.07787	0.51387	0.68652		Oleamide	0.820818	0.34743	0.71445		Oleamide	0.848149
Glutamine	ZDXPYRJPNDTMRX-VKHMYHEASA-N	C(CC(=O)N)C(C(=O)[O-])[NH3+]	5961	C00064	146.069142	C5H10N2O3	0	ZDXPYRJPNDTMRX-VKHMYHEASA-N	Organic compounds	Organic acids and derivatives	Carboxylic acids and derivatives	Amino acids, peptides, and analogues	Amino acids and derivatives	Alpha amino acids and derivatives	Alpha amino acids	L-alpha-amino acids			Glutamine	51.0162	42.9623	121.671	50.1739	91.4429	36.6341	196.572	31.5057	221.083	26.5667	227.13	40.9336		Glutamine	1.12469	0.35333	0.81484		Glutamine	1.15546	0.37826	0.62102		Glutamine	2.38495	0.14562	0.58787		Glutamine	1.79243
pyroglutamic acid	ODHCTXKNWHHXJC-VKHMYHEASA-N	C1CC(=O)N[C@@H]1C(=O)O	7405	C01879	129.11420000000001	C5H7NO3	0	ODHCTXKNWHHXJC-VKHMYHEASA-N	Organic compounds	Organic acids and derivatives	Carboxylic acids and derivatives	Amino acids, peptides, and analogues	Amino acids and derivatives	Alpha amino acids and derivatives					pyroglutamic_acid	647.8	22.2433	590.656	35.657	637.08	43.8798	599.189	54.8093	558.872	41.066	617.362	1.42433		pyroglutamic_acid	0.932714	0.36538	0.81484		pyroglutamic_acid	1.03033	0.56252	0.70098		pyroglutamic_acid	0.911788	0.078567	0.50376		pyroglutamic_acid	0.983452
pyruvic acid	LCTONWCANYUPML-UHFFFAOYSA-N	CC(=O)C(=O)O	1060	C00022	88.062190000000001	C3H4O3	0	LCTONWCANYUPML-UHFFFAOYSA-N	Organic compounds	Organic acids and derivatives	Keto acids and derivatives	Alpha-keto acids and derivatives	Alpha-keto acids and derivatives						pyruvic_acid	6.77501	0.262749	5.74906	1.02721	7.14491	0.905756	10.6029	1.88014	9.30121	1.11084	11.852	0.797727		pyruvic_acid	0.877233	0.36866	0.81484		pyruvic_acid	1.11781	0.33859	0.59119		pyruvic_acid	0.84857	0.16152	0.62877		pyruvic_acid	1.0546
Orotic acid	PXQPEWDEAKTCGB-UHFFFAOYSA-N	C1=C(NC(=O)NC1=O)C(=O)O	967	C00295	156.09649999999999	C5H4N2O4	0.333333	PXQPEWDEAKTCGB-UHFFFAOYSA-N	Organic compounds	Organoheterocyclic compounds	Diazines	Pyrimidines and pyrimidine derivatives	Pyrimidinecarboxylic acids and derivatives	Pyrimidinecarboxylic acids					Orotic_acid	0.137633	0.00899802	0.142869	0.0263653	0.15929	0.0260104	0.097291	0.00509996	0.0982854	0.0125962	0.113653	0.00871388		Orotic_acid	1.01022	0.37343	0.81484		Orotic_acid	1.16817	0.27117	0.55239		Orotic_acid	1.03804	0.81167	0.94047		Orotic_acid	1.15735
Maltose	GUBGYTABKSRVRQ-DKBJLJRDSA-N	OC[C@H]1O[C@H](O[C@H]2[C@H](O)[C@H](O)[C@@H](O)O[C@@H]2CO)[C@H](O)[C@@H](O)[C@@H]1O	6255		342.116	C12H22O11	0.481481	GUBGYTABKSRVRQ-DKBJLJRDSA-N	Organic compounds	Organic oxygen compounds	Organooxygen compounds	Carbohydrates and carbohydrate conjugates	Glycosyl compounds	O-glycosyl compounds					Maltose	0.382703		0.240664				0.120719	0.0721485	0.112965	0.087785	0.126093	0.0449479		Maltose	0.935768	0.37439	0.81484		Maltose	1.04452	0.50133	0.68081
NICOTINAMIDE	DFPAKSUCGFBDDF-UHFFFAOYSA-N	C1=CC(=CN=C1)C(=O)N	936	C00153	122.048013	C6H6N2O	0	DFPAKSUCGFBDDF-UHFFFAOYSA-N	Organic compounds	Organoheterocyclic compounds	Pyridines and derivatives	Pyridinecarboxylic acids and derivatives	Pyridinecarboxamides	Nicotinamides					NICOTINAMIDE	3.6467	0.216694	3.47129	0.237551	3.68449	0.515329	3.1464	0.218069	2.96323	0.258557	2.94687	0.134473		NICOTINAMIDE	0.941786	0.38858	0.82948		NICOTINAMIDE	0.936585	0.24377	0.52578		NICOTINAMIDE	0.951898	0.3996	0.75098		NICOTINAMIDE	1.01036
Adenosine-5-monophosphate	ZOEFQKVADUBYKV-MCDZGGTQSA-N	C1=NC(=C2C(=N1)N(C=N2)C3C(C(C(O3)COP(=O)(O)O)O)O)N.O	6419976		365.24	C10H16N5O8P	0	ZOEFQKVADUBYKV-MCDZGGTQSA-N	Organic compounds	Nucleosides, nucleotides, and analogues	Purine nucleotides	Purine ribonucleotides	Purine ribonucleoside monophosphates						Adenosine_5_monophosphate	67.5969	5.22003	65.1344	6.83603	61.0498	3.52664	63.7442	4.5426	66.6887	3.2855	64.7433	5.64246		Adenosine_5_monophosphate	1.04619	0.41343	0.85553		Adenosine_5_monophosphate	1.01567	0.83019	0.8953		Adenosine_5_monophosphate	0.96357	0.64	0.91789		Adenosine_5_monophosphate	0.903144
Uridine-5'-monophosphate	DJJCXFVJDGTHFX-XVFCMESISA-N	C1=CN(C(=O)NC1=O)C2C(C(C(O2)COP(=O)(O)O)O)O	1172	C00105	324.18169999999998	C9H13N2O9P	0	DJJCXFVJDGTHFX-XVFCMESISA-N	Organic compounds	Nucleosides, nucleotides, and analogues	Pyrimidine nucleotides	Pyrimidine ribonucleotides	Pyrimidine ribonucleoside monophosphates						Uridine_5__monophosphate	1.43801	0.801577	2.07106	0.860735	0.998104	0.535084	1.7614	0.910207	1.23705	0.127448	1.12972	0.295337		Uridine_5__monophosphate	0.702313	0.4162	0.85553		Uridine_5__monophosphate	0.641379	0.31725	0.58165		Uridine_5__monophosphate	1.44023	0.35823	0.71445		Uridine_5__monophosphate	0.694088
3-aminoisobutanoic acid	QCHPKSFMDHPSNR-UHFFFAOYSA-N	CC(CN)C(O)=O	64956	C05145	103.0633285	C4H9NO2	0	QCHPKSFMDHPSNR-UHFFFAOYSA-N	Organic compounds	Organic acids and derivatives	Carboxylic acids and derivatives	Amino acids, peptides, and analogues	Amino acids and derivatives	Beta amino acids and derivatives					3_aminoisobutanoic_acid	0.562051	0.0817687	0.607546	0.0247565	0.625744	0.0353805	0.200536	0.0195447	0.165209	0.0824288	0.26299	0.039922		3_aminoisobutanoic_acid	0.823839	0.45537	0.89709		3_aminoisobutanoic_acid	1.31144	0.066138	0.27981		3_aminoisobutanoic_acid	1.08094	0.38571	0.73759		3_aminoisobutanoic_acid	1.11332
eicosanol	BTFJIXJJCSYFAL-UHFFFAOYSA-N	CCCCCCCCCCCCCCCCCCCCO	12404		298.5	C20H42O	0.222222	BTFJIXJJCSYFAL-UHFFFAOYSA-N	Organic compounds	Lipids and lipid-like molecules	Fatty Acyls	Fatty alcohols	Long-chain fatty alcohols						eicosanol			0.167667		0.194601	0.0309355	0.370813	0.0514472	0.338367	0.0483841	0.317579	0.128227		eicosanol	0.912499	0.47275	0.89709		eicosanol	0.856439	0.45873	0.66558
Citric acid	KRKNYBCHXYNGOX-UHFFFAOYSA-N	C(C(=O)O)C(CC(=O)O)(C(=O)O)O	311	C00158	192.12379999999999	C6H8O7	0	KRKNYBCHXYNGOX-UHFFFAOYSA-N	Organic compounds	Organic acids and derivatives	Carboxylic acids and derivatives	Tricarboxylic acids and derivatives	Tricarboxylic acids and derivatives						Citric_acid	25.4166	0.785279	25.3116	0.984779	27.7362	2.27188	36.6954	7.23032	32.5524	5.73479	35.4605	2.39593		Citric_acid	0.887098	0.47659	0.89709		Citric_acid	0.966347	0.84822	0.90587		Citric_acid	0.995866	0.888	0.94429		Citric_acid	1.09126
1-Monohexadecanoylglycerol	QHZLMUACJMDIAE-SFHVURJKSA-N	CCCCCCCCCCCCCCCC(=O)OCC(CO)O	14900		330.5	C19H38O4	0	QHZLMUACJMDIAE-SFHVURJKSA-N	Organic compounds	Lipids and lipid-like molecules	Glycerolipids	Monoradylglycerols	Monoacylglycerols	1-monoacylglycerols					1_Monohexadecanoylglycerol	0.744359	0.158785	0.710351	0.0880797	0.923829	0.215041	0.616269	0.223492	0.867391	0.498004	0.710296	0.0348372		1_Monohexadecanoylglycerol	1.40749	0.47737	0.89709		1_Monohexadecanoylglycerol	1.15258	0.41207	0.63804		1_Monohexadecanoylglycerol	0.954312	0.8038	0.94047		1_Monohexadecanoylglycerol	1.24111
erythritol	UNXHWFMMPAWVPI-ZXZARUISSA-N	C([C@H]([C@H](CO)O)O)O	222285	C00503	122.057909	C4H10O4	0	UNXHWFMMPAWVPI-ZXZARUISSA-N	Organic compounds	Organic oxygen compounds	Organooxygen compounds	Carbohydrates and carbohydrate conjugates	Sugar alcohols						erythritol	6.37122	3.24369	4.86618	0.310667	6.09916	3.14937	6.22467	3.64171	7.37489	0.532848	8.55951	2.92306		erythritol	1.18479	0.4836	0.89709		erythritol	1.3751	0.41924	0.63804		erythritol	0.763776	0.51935	0.85604		erythritol	0.957299
proline	ONIBWKKTOPOVIA-BYPYZUCNSA-N	C1CC(NC1)C(=O)O	145742	C00148	115.063329	C5H9NO2	0	ONIBWKKTOPOVIA-BYPYZUCNSA-N	Organic compounds	Organic acids and derivatives	Carboxylic acids and derivatives	Amino acids, peptides, and analogues	Amino acids and derivatives	Alpha amino acids and derivatives	Proline and derivatives				proline	132.954	11.1986	138.296	14.1762	132.756	6.67934	155.492	5.71198	152.696	2.58896	161.806	14.541		proline	0.982015	0.48492	0.89709		proline	1.04061	0.53049	0.68652		proline	1.04018	0.65	0.92013		proline	0.998509
glycylproline	KZNQNBZMBZJQJO-UHFFFAOYSA-N	C1CC(N(C1)C(=O)CN)C(=O)O	79101		172.18	C7H12N2O3	0.444444	KZNQNBZMBZJQJO-UHFFFAOYSA-N	Organic compounds	Organic acids and derivatives	Carboxylic acids and derivatives	Amino acids, peptides, and analogues	Peptides	Dipeptides					glycylproline							0.0951704	0.0136836	0.0807889	0.0122993	0.108042	0.0202448		glycylproline	0.848887	0.50354	0.90148		glycylproline	1.13525	0.30233	0.58165
lactamide	SXQFCVDSOLSHOQ-UHFFFAOYSA-N	CC(C(=O)N)O	94220		89.09	C3H7NO2	0	SXQFCVDSOLSHOQ-UHFFFAOYSA-N	Organic compounds	Organic oxygen compounds	Organooxygen compounds	Alcohols and polyols	Secondary alcohols						lactamide	8.0942	0.660889	6.25464	1.86047	9.51443	2.38699	7.6659	2.4505	6.48103	1.23566	8.30478	0.92868		lactamide	0.845437	0.51396	0.90148		lactamide	1.08334	0.59679	0.71356		lactamide	0.772731	0.16785	0.63088		lactamide	1.17546
Cholesterol	HVYWMOMLDIMFJA-DPAQBDIFSA-N	CC(C)CCCC(C)C1CCC2C1(CCC3C2CC=C4C3(CCC(C4)O)C)C	5997	C00187	386.7	C27H46O	0	HVYWMOMLDIMFJA-DPAQBDIFSA-N	Organic compounds	Lipids and lipid-like molecules	Steroids and steroid derivatives	Cholestane steroids	Cholesterols and derivatives						Cholesterol	355.804	24.3133	384.602	4.72481	366.58	12.5125	350.471	18.1267	361.081	18.7945	427.556	40.3785		Cholesterol	1.03027	0.52333	0.90148		Cholesterol	1.21995	0.035689	0.24536		Cholesterol	1.08094	0.11482	0.52149		Cholesterol	1.03029
GABA	BTCSSZJGUNDROE-UHFFFAOYSA-N	C(CC(=O)O)CN	119	C00334	103.12	C4H9NO2	0	BTCSSZJGUNDROE-UHFFFAOYSA-N	Organic compounds	Organic acids and derivatives	Carboxylic acids and derivatives	Amino acids, peptides, and analogues	Amino acids and derivatives	Gamma amino acids and derivatives					GABA	110.15	2.9256	119.393	8.1222	111.536	7.27656	47.1432	1.87045	48.6379	3.13117	53.0495	2.1816		GABA	1.03171	0.53223	0.90148		GABA	1.12528	0.02394	0.21804		GABA	1.08391	0.13825	0.5796		GABA	1.01258
Benzoic acid	WPYMKLBDIGXBTP-UHFFFAOYSA-N	C1=CC=C(C=C1)C(=O)OÂ Â	243	C00180	122.1216	C7H6O2	0.0740741	WPYMKLBDIGXBTP-UHFFFAOYSA-N	Organic compounds	Benzenoids	Benzene and substituted derivatives	Benzoic acids and derivatives	Benzoic acids						Benzoic_acid	0.250091	0.176772	0.187673	0.0106411	0.207682	0.0254056	0.134486	0.00573638	0.109928	0.00551838	0.105072	0.00540443		Benzoic_acid	0.817393	0.53876	0.90148		Benzoic_acid	0.781288	0.57425	0.70187		Benzoic_acid	0.750421	0.73266	0.93953		Benzoic_acid	0.830428
phenylalanine	COLNVLDHVKWLRT-QMMMGPOBSA-N	C1=CC=C(C=C1)CC(C(=O)[O-])[NH3+]	6140	C00079	165.078979	C9H11NO2	0	COLNVLDHVKWLRT-QMMMGPOBSA-N	Organic compounds	Organic acids and derivatives	Carboxylic acids and derivatives	Amino acids, peptides, and analogues	Amino acids and derivatives	Alpha amino acids and derivatives	Phenylalanine and derivatives				phenylalanine	31.8988	2.53941	30.9763	3.40667	29.3202	1.33631	63.1386	0.504267	62.3686	2.0395	66.0416	1.65053		phenylalanine	0.987804	0.5488	0.90148		phenylalanine	1.04598	0.041754	0.26257		phenylalanine	0.971079	0.70863	0.93061		phenylalanine	0.919162
isoleucine	AGPKZVBTJJNPAG-WHFBIAKZSA-N	CCC(C)C(C(=O)[O-])[NH3+]	6306	C00407	131.094629	C6H13NO2	0	AGPKZVBTJJNPAG-WHFBIAKZSA-N	Organic compounds	Organic acids and derivatives	Carboxylic acids and derivatives	Amino acids, peptides, and analogues	Amino acids and derivatives	Alpha amino acids and derivatives	Isoleucine and derivatives				isoleucine	40.6089	2.54118	65.4959	18.0323	68.5481	4.64385	75.8532	7.26638	85.0751	21.8386	101.612	39.162		isoleucine	1.12158	0.55428	0.90148		isoleucine	1.33958	0.30733	0.58165		isoleucine	1.61285	0.053032	0.50376		isoleucine	1.68801
Inositol, scyllo	CDAISMWEOUEBRE-UHFFFAOYSA-N	C1(C(C(C(C(C1O)O)O)O)O)O	892		180.16	C6H12O6	0	CDAISMWEOUEBRE-UHFFFAOYSA-N	Organic compounds	Organic oxygen compounds	Organooxygen compounds	Alcohols and polyols	Secondary alcohols	Cyclohexanols					Inositol__scyllo	7.60072	0.449654	7.26527	0.86796	6.90517	1.16155	5.74454	1.3747	5.09384	0.416552	5.53069	1.42503		Inositol__scyllo	0.886727	0.55584	0.90148		Inositol__scyllo	0.962773	0.86462	0.9145		Inositol__scyllo	0.955867	0.57085	0.8642		Inositol__scyllo	0.908489
3-methyl-2-oxobutanoic acid	QHKABHOOEWYVLI-UHFFFAOYSA-N	CC(C)C(=O)C(=O)O	49	C00141	116.11	C5H8O3	0.0740741	QHKABHOOEWYVLI-UHFFFAOYSA-N	Organic compounds	Organic acids and derivatives	Keto acids and derivatives	Short-chain keto acids and derivatives	Short-chain keto acids and derivatives						3_methyl_2_oxobutanoic_acid	0.345362	0.0169765	0.474809	0.102387	0.451692	0.0507995	0.754761	0.0703433	0.708518	0.11001	0.823715	0.126379		3_methyl_2_oxobutanoic_acid	0.938731	0.56038	0.90148		3_methyl_2_oxobutanoic_acid	1.09136	0.45985	0.66558		3_methyl_2_oxobutanoic_acid	1.37481	0.076819	0.50376		3_methyl_2_oxobutanoic_acid	1.30788
leucine	ROHFNLRQFUQHCH-YFKPBYRVSA-N	CC(C)CC(C(=O)O)N	6106	C00123	131.094629	C6H13NO2	0	ROHFNLRQFUQHCH-YFKPBYRVSA-N	Organic compounds	Organic acids and derivatives	Carboxylic acids and derivatives	Amino acids, peptides, and analogues	Amino acids and derivatives	Alpha amino acids and derivatives	Leucine and derivatives				leucine	28.119	1.25082	27.5124	0.736343	26.8608	1.68953	38.5216	1.97069	39.9114	3.26183	44.0978	4.07934		leucine	1.03608	0.57512	0.91197		leucine	1.14475	0.089804	0.34064		leucine	0.978427	0.51977	0.85604		leucine	0.955253
malic acid	BJEPYKJPYRNKOW-UHFFFAOYSA-N	C(C(C(=O)O)O)C(=O)O	525	C00711	134.08760000000001	C4H6O5	0	BJEPYKJPYRNKOW-UHFFFAOYSA-N	Organic compounds	Organic acids and derivatives	Hydroxy acids and derivatives	Beta hydroxy acids and derivatives	Beta hydroxy acids and derivatives						malic_acid	136.632	4.29339	135.201	13.5497	129.411	2.51254	113.374	1.26757	111.311	6.10311	117.291	1.23861		malic_acid	0.981808	0.58708	0.91392		malic_acid	1.03456	0.018627	0.21374		malic_acid	0.989527	0.83693	0.94047		malic_acid	0.94715
UREA	XSQUKJJJFZCRTK-UHFFFAOYSA-N	C(=O)(N)N	1176	C00086	60.056	CH4N2O	0	XSQUKJJJFZCRTK-UHFFFAOYSA-N	Organic compounds	Organic acids and derivatives	Organic carbonic acids and derivatives	Ureas	Ureas						UREA	17.8328	3.52037	20.8537	1.21004	21.7797	0.743646	19.5756	2.17737	20.7814	2.74447	18.8741	1.36704		UREA	1.06159	0.60326	0.91392		UREA	0.964163	0.68856	0.80576		UREA	1.1694	0.23983	0.70967		UREA	1.22133
lysine	KDXKERNSBIXSRK-YFKPBYRVSA-N	C(CCN)CC(C(=O)O)N	5962	C00047	146.106	C6H14N2O2	0	KDXKERNSBIXSRK-YFKPBYRVSA-N	Organic compounds	Organic acids and derivatives	Carboxylic acids and derivatives	Amino acids, peptides, and analogues	Amino acids and derivatives	Alpha amino acids and derivatives	Alpha amino acids	L-alpha-amino acids			lysine	161.536	2.94629	166.117	13.1034	162.819	5.87195	159.394	3.31032	161.441	5.44179	170.27	6.74515		lysine	1.01284	0.6142	0.91392		lysine	1.06823	0.0624	0.27981		lysine	1.02836	0.61426	0.90865		lysine	1.00794
Spermidine	ATHGHQPFGPMSJY-UHFFFAOYSA-N	NCCCCNCCCN	1102	C00315	145.15789799999999	C7H19N3	0.333333	ATHGHQPFGPMSJY-UHFFFAOYSA-N	Organic compounds	Organic nitrogen compounds	Organonitrogen compounds	Amines	Secondary amines	Dialkylamines					Spermidine							4.34878	0.597968	4.53527	0.31603	3.66944	0.244352		Spermidine	1.04288	0.61941	0.91392		Spermidine	0.843786	0.12633	0.36863
Adenosine-3-monophosphate	HAWIDQLWSQBRQS-MCDZGGTQSA-N	C1=NC(=C2C(=N1)N(C=N2)C3C(C(C(O3)CO)OP(=O)(O)O)O)N.O	16218592		365.24	C10H16N5O8P	0	HAWIDQLWSQBRQS-MCDZGGTQSA-N	Organic compounds	Nucleosides, nucleotides, and analogues	Ribonucleoside 3'-phosphates		Ribonucleoside 3'-phosphates						Adenosine_3_monophosphate	7.30013	2.17923	8.26232	1.4181	5.26616	0.939726	8.26462	1.48966	7.65252	1.42549	8.18504	1.33614		Adenosine_3_monophosphate	0.925937	0.62074	0.91392		Adenosine_3_monophosphate	0.990371	0.95253	0.97017		Adenosine_3_monophosphate	1.13181	0.50794	0.85604		Adenosine_3_monophosphate	0.72138
Fructose	LKDRXBCSQODPBY-VRPWFDPXSA-N	C1C(C(C(C(O1)(CO)O)O)O)O	272387		180.16	C6H12O6	0	LKDRXBCSQODPBY-VRPWFDPXSA-N	Organic compounds	Organic oxygen compounds	Organooxygen compounds	Carbohydrates and carbohydrate conjugates	Monosaccharides						Fructose	12.4447	0.748761	10.4962	0.951463	15.2382	4.28154	29.2458	8.02865	26.1585	8.31657	23.0826	0.823811		Fructose	0.894436	0.6455	0.91392		Fructose	0.789263	0.26232	0.55239		Fructose	0.843431	0.055515	0.50376		Fructose	1.22447
2-aminoethylglycerophosphate	JZNWSCPGTDBMEW-UHFFFAOYSA-N	C(COP(=O)(O)OCC(CO)O)N	123874		215.14	C5H14NO6P	0.037037	JZNWSCPGTDBMEW-UHFFFAOYSA-N	Organic compounds	Lipids and lipid-like molecules	Glycerophospholipids	Glycerophosphoethanolamines	Glycerophosphoethanolamines						2_aminoethylglycerophosphate	9.5495	0.744616	8.18614	0.307558	8.69611	0.548121	1.66217	0.0782545	1.62767	0.0933954	1.59995	0.0917194		2_aminoethylglycerophosphate	0.979245	0.64562	0.91392		2_aminoethylglycerophosphate	0.962566	0.34601	0.59285		2_aminoethylglycerophosphate	0.857232	0.036272	0.50376		2_aminoethylglycerophosphate	0.910635
URIC ACID	LEHOTFFKMJEONL-UHFFFAOYSA-N	C12=C(NC(=O)N1)NC(=O)NC2=O	1175	C00366	168.1105	C5H4N4O3	0	LEHOTFFKMJEONL-UHFFFAOYSA-N	Organic compounds	Organoheterocyclic compounds	Imidazopyrimidines	Purines and purine derivatives	Xanthines						URIC_ACID	0.313526	0.0637578	0.307038	0.0945532	0.318196	0.0722618	0.485379	0.144033	0.430928	0.155906	0.319556	0.0418473		URIC_ACID	0.887816	0.65886	0.91392		URIC_ACID	0.658363	0.11702	0.36779		URIC_ACID	0.979306	0.86611	0.94406		URIC_ACID	1.01489
Sorbitol	FBPFZTCFMRRESA-JGWLITMVSA-N	OC[C@H](O)[C@@H](O)[C@H](O)[C@H](O)CO	5780	C00794	182.079038	C6H14O6	0	FBPFZTCFMRRESA-JGWLITMVSA-N	Organic compounds	Organic oxygen compounds	Organooxygen compounds	Carbohydrates and carbohydrate conjugates	Sugar alcohols						Sorbitol	69.0565	3.78319	68.1819	4.63748	68.9777	5.61666	43.1814	0.206184	43.6232	1.54649	45.7917	0.864502		Sorbitol	1.01023	0.66287	0.91392		Sorbitol	1.06045	0.0065393	0.13117		Sorbitol	0.987336	0.8083	0.94047		Sorbitol	0.998859
B-alanine	UCMIRNVEIXFBKS-UHFFFAOYSA-N	C(CN)C(=O)O	239	C00099	89.09	C3H7NO2	0	UCMIRNVEIXFBKS-UHFFFAOYSA-N	Organic compounds	Organic acids and derivatives	Carboxylic acids and derivatives	Amino acids, peptides, and analogues	Amino acids and derivatives	Beta amino acids and derivatives					B_alanine	90.7273	7.19571	86.3115	5.14475	86.099	7.24172	87.7278	10.0322	90.2266	3.72392	94.7713	3.36249		B_alanine	1.02848	0.68084	0.91392		B_alanine	1.08029	0.31726	0.58165		B_alanine	0.951328	0.43787	0.79547		B_alanine	0.948987
Gluconic acid	RGHNJXZEOKUKBD-SQOUGZDYSA-N	C([C@H]([C@H]([C@@H]([C@H](C(=O)O)O)O)O)O)O	10690	C00257	196.15549999999999	C6H12O7	0	RGHNJXZEOKUKBD-SQOUGZDYSA-N	Organic compounds	Organic oxygen compounds	Organooxygen compounds	Carbohydrates and carbohydrate conjugates	Sugar acids and derivatives						Gluconic_acid	3.02946	2.36207	6.1511	0.571128	2.48687	2.17145	1.27985	1.32847	0.730022	0.250028	0.55119	0.103266		Gluconic_acid	0.570395	0.69365	0.91392		Gluconic_acid	0.430667	0.43296	0.6436		Gluconic_acid	2.03043	0.10803	0.52149		Gluconic_acid	0.820893
2-Aminoadipic acid	OYIFNHCXNCRBQI-UHFFFAOYSA-N	C(CC(C(=O)O)N)CC(=O)O	469		161.15610000000001	C6H11NO4	0	OYIFNHCXNCRBQI-UHFFFAOYSA-N	Organic compounds	Organic acids and derivatives	Carboxylic acids and derivatives	Amino acids, peptides, and analogues	Amino acids and derivatives	Alpha amino acids and derivatives	Alpha amino acids				2_Aminoadipic_acid	4.2094	1.16602	3.90944	0.617399	4.08363	0.104049	2.17293	0.128473	2.21198	0.102329	2.33791	0.0277002		2_Aminoadipic_acid	1.01797	0.69553	0.91392		2_Aminoadipic_acid	1.07592	0.10209	0.34738		2_Aminoadipic_acid	0.928739	0.75648	0.94047		2_Aminoadipic_acid	0.970122
O-phospho-L-serine	BZQFBWGGLXLEPQ-REOHCLBHSA-N	C(C(C(=O)O)N)OP(=O)(O)O	68841	C01005	185.07	C3H8NO6P	0.37037	BZQFBWGGLXLEPQ-REOHCLBHSA-N	Organic compounds	Organic acids and derivatives	Carboxylic acids and derivatives	Amino acids, peptides, and analogues	Amino acids and derivatives	Alpha amino acids and derivatives	Alpha amino acids	L-alpha-amino acids			O_phospho_L_serine	0.263398	0.0656944	0.237074	0.0912667	0.162994	0.0683197	1.02846	0.132995	0.984864	0.119771	0.889466	0.0675954		O_phospho_L_serine	0.95761	0.6989	0.91392		O_phospho_L_serine	0.864852	0.18057	0.44963		O_phospho_L_serine	0.900059	0.32449	0.71445		O_phospho_L_serine	0.618814
Creatinine	DDRJAANPRJIHGJ-UHFFFAOYSA-N	CN1CC(=O)N=C1N	588	C00791	113.05891200000001	C4H7N3O	0.111111	DDRJAANPRJIHGJ-UHFFFAOYSA-N	Organic compounds	Organic acids and derivatives	Carboxylic acids and derivatives	Amino acids, peptides, and analogues	Amino acids and derivatives	Alpha amino acids and derivatives					Creatinine	2.36196	1.1883	1.73309	0.700612	2.54244	0.890219	1.16743	0.465591	1.0544	0.641616	1.5655	0.150561		Creatinine	0.903177	0.70043	0.91392		Creatinine	1.34098	0.27095	0.55239		Creatinine	0.733752	0.53256	0.85604		Creatinine	1.07641
ALLANTOIN	POJWUDADGALRAB-UHFFFAOYSA-N	C1(C(=O)NC(=O)N1)NC(=O)N	204	C01551	158.04399000000001	C4H6N4O3	0.777778	POJWUDADGALRAB-UHFFFAOYSA-N	Organic compounds	Organoheterocyclic compounds	Azoles	Imidazoles	Imidazoles						ALLANTOIN							0.581477	0.0165917	1.02467	0.0708948	0.608667	0.0157084		ALLANTOIN	1.76218	0.70045	0.91392		ALLANTOIN	1.04676	0.97066	0.97957
Adenine	GFFGJBXGBJISGV-UHFFFAOYSA-N	NC1=C2NC=NC2=NC=N1	190	C00147	135.054	C5H5N5	0	GFFGJBXGBJISGV-UHFFFAOYSA-N	Organic compounds	Organoheterocyclic compounds	Imidazopyrimidines	Purines and purine derivatives	6-aminopurines						Adenine	1.10566	0.0212504	0.947902	0.107889	1.22893	0.488992	1.25542	0.0124583	1.21443	0.260888	1.30643	0.078963		Adenine	0.967352	0.70809	0.91392		Adenine	1.04063	0.3339	0.59119		Adenine	0.857315	0.073268	0.50376		Adenine	1.11149
methionine	FFEARJCKVFRZRR-BYPYZUCNSA-N	CSCCC(C(=O)O)N	6137	C00073	149.05104900000001	C5H11NO2S	0	FFEARJCKVFRZRR-BYPYZUCNSA-N	Organic compounds	Organic acids and derivatives	Carboxylic acids and derivatives	Amino acids, peptides, and analogues	Amino acids and derivatives	Alpha amino acids and derivatives	Methionine and derivatives				methionine	8.35494	0.52906	7.22431	0.568759	8.06637	0.41787	15.0715	4.68208	16.801	5.20592	20.5871	1.67305		methionine	1.11475	0.71729	0.91516		methionine	1.36597	0.12735	0.36863		methionine	0.864675	0.067745	0.50376		methionine	0.965462
Cystathionine	ILRYLPWNYFXEMH-WHFBIAKZSA-N	C(CSCC(C(=O)O)N)C(C(=O)O)N	834	C02291	222.06742800000001	C7H14N2O4S	0	ILRYLPWNYFXEMH-WHFBIAKZSA-N	Organic compounds	Organic acids and derivatives	Carboxylic acids and derivatives	Amino acids, peptides, and analogues	Amino acids and derivatives	Alpha amino acids and derivatives	Cysteine and derivatives	L-cysteine-S-conjugates			Cystathionine	12.2827	6.74015	4.30803	0.488131	3.97455	0.379095	16.2706	2.95224	17.0508	2.59237	19.1475	8.28246		Cystathionine	1.04795	0.74164	0.93548		Cystathionine	1.17682	0.77234	0.86692		Cystathionine	0.350738	0.10493	0.52149		Cystathionine	0.323588
Ornithine	AHLPHDHHMVZTML-BYPYZUCNSA-N	C(CC(C(=O)O)N)CN	6262	C00077	132.16	C5H12N2O2	0	AHLPHDHHMVZTML-BYPYZUCNSA-N	Organic compounds	Organic acids and derivatives	Carboxylic acids and derivatives	Amino acids, peptides, and analogues	Amino acids and derivatives	Alpha amino acids and derivatives	Alpha amino acids	L-alpha-amino acids			Ornithine	7.18878	0.84817	7.30533	0.726262	6.96465	1.32463	5.63024	1.35295	6.12066	1.93852	6.62268	1.39365		Ornithine	1.08711	0.75972	0.94752		Ornithine	1.17627	0.42343	0.63804		Ornithine	1.01621	0.85454	0.94086		Ornithine	0.968822
Glycolic acid	AEMRFAOFKBGASW-UHFFFAOYSA-N	C(C(=O)O)O	757	C00160	76.051450000000003	C2H4O3	0	AEMRFAOFKBGASW-UHFFFAOYSA-N	Organic compounds	Organic acids and derivatives	Hydroxy acids and derivatives	Alpha hydroxy acids and derivatives	Alpha hydroxy acids and derivatives						Glycolic_acid	0.469569	0.201518	0.464096	0.0744686	0.319138	0.0745565	0.299646	0.0210089	0.292477	0.044695	0.334089	0.0181019		Glycolic_acid	0.976076	0.77454	0.95527		Glycolic_acid	1.11495	0.09803	0.34738		Glycolic_acid	0.988345	0.89231	0.94429		Glycolic_acid	0.679639
2-OXOISOCAPROIC ACID	BKAJNAXTPSGJCU-UHFFFAOYSA-N	CC(C)CC(=O)C(=O)O	70	C00233	130.139	C6H10O3	0.37037	BKAJNAXTPSGJCU-UHFFFAOYSA-N	Organic compounds	Organic acids and derivatives	Keto acids and derivatives	Short-chain keto acids and derivatives	Short-chain keto acids and derivatives						2_OXOISOCAPROIC_ACID	0.852706	0.0332103	1.18491	0.554992	1.20571	0.784731	2.55066	1.31999	2.792	1.30955	2.37038	1.55504		2_OXOISOCAPROIC_ACID	1.09462	0.79061	0.96113		2_OXOISOCAPROIC_ACID	0.929319	0.80066	0.88073		2_OXOISOCAPROIC_ACID	1.38958	0.35953	0.71445		2_OXOISOCAPROIC_ACID	1.41398
Oxalic acid	MUBZPKHOEPUJKR-UHFFFAOYSA-N	C(=O)(C(=O)O)O	971	C00209	90.03	C2H2O4	0.592593	MUBZPKHOEPUJKR-UHFFFAOYSA-N	Organic compounds	Organic acids and derivatives	Carboxylic acids and derivatives	Dicarboxylic acids and derivatives	Dicarboxylic acids and derivatives						Oxalic_acid	0.179437		0.14864				0.259825	0.210677	0.125124	0.0153945	0.106701	0.0505374		Oxalic_acid	0.481571	0.80955	0.96113		Oxalic_acid	0.410664	0.69654	0.80652
hexadecanol	BXWNKGSJHAJOGX-UHFFFAOYSA-N	CCCCCCCCCCCCCCCCO	2682	C00823	242.260966	C16H34O	0	BXWNKGSJHAJOGX-UHFFFAOYSA-N	Organic compounds	Lipids and lipid-like molecules	Fatty Acyls	Fatty alcohols	Long-chain fatty alcohols						hexadecanol	2.56959	0.463138	2.37575	0.191034	2.44829	0.507201	2.11681	0.111826	2.09631	0.0712865	2.31774	0.190764		hexadecanol	0.990316	0.81386	0.96113		hexadecanol	1.09492	0.184	0.44963		hexadecanol	0.924563	0.5576	0.85604		hexadecanol	0.952794
Adenosine	OIRDTQYFTABQOQ-KQYNXXCUSA-N	NC1=NC=NC2=C1N=CN2[C@@H]1O[C@H](CO)[C@@H](O)[C@H]1O	60961	C00212	267.09675399999998	C10H13N5O4	0	OIRDTQYFTABQOQ-KQYNXXCUSA-N	Organic compounds	Nucleosides, nucleotides, and analogues	Purine nucleosides		Purine nucleosides						Adenosine	2.34682	0.560466	3.09222	0.339618	2.59827	0.600052	2.58722	0.604895	2.6471	0.272969	2.8649	0.395032		Adenosine	1.02314	0.81393	0.96113		Adenosine	1.10733	0.5214	0.68652		Adenosine	1.31762	0.12504	0.54519		Adenosine	1.10715
hypotaurine	VVIUBCNYACGLLV-UHFFFAOYSA-N	C(CS(=O)O)N	107812	C00519	109.019749	C2H7NO2S	0	VVIUBCNYACGLLV-UHFFFAOYSA-N	Organic compounds	Organic acids and derivatives	Sulfinic acids and derivatives	Sulfinic acids	Sulfinic acids						hypotaurine	44.4731	4.93013	44.5193	3.9875	41.1294	1.66644	25.1138	2.19289	25.4118	1.47923	25.4326	1.17484		hypotaurine	1.01186	0.83915	0.97762		hypotaurine	1.01269	0.81478	0.88738		hypotaurine	1.00104	0.97777	0.99587		hypotaurine	0.924814
tyrosine	OUYCCCASQSFEME-QMMMGPOBSA-N	C1=CC(=CC=C1CC(C(=O)[O-])[NH3+])O	6057	C00082	181.073893	C9H11NO3	0	OUYCCCASQSFEME-QMMMGPOBSA-N	Organic compounds	Organic acids and derivatives	Carboxylic acids and derivatives	Amino acids, peptides, and analogues	Amino acids and derivatives	Alpha amino acids and derivatives	Tyrosine and derivatives				tyrosine	43.457	2.17081	44.057	2.92721	42.6473	1.7851	87.6461	1.39716	87.3023	2.68506	92.5031	1.38401		tyrosine	0.996078	0.84551	0.97762		tyrosine	1.05542	0.012831	0.17643		tyrosine	1.01381	0.8002	0.94047		tyrosine	0.981369
Glutamic acid	WHUUTDBJXJRKMK-VKHMYHEASA-N	C(CC(=O)O)[C@@H](C(=O)O)NÂ	33032	C00025	147.12950000000001	C5H9NO4	0	WHUUTDBJXJRKMK-VKHMYHEASA-N	Organic compounds	Organic acids and derivatives	Carboxylic acids and derivatives	Amino acids, peptides, and analogues	Amino acids and derivatives	Alpha amino acids and derivatives	Glutamic acid and derivatives				Glutamic_acid	388.075	40.9585	384.682	15.7626	364.247	20.6555	519.674	21.688	524.462	33.5173	563.293	51.1613		Glutamic_acid	1.00921	0.86096	0.98523		Glutamic_acid	1.08393	0.24077	0.52578		Glutamic_acid	0.991258	0.93589	0.98089		Glutamic_acid	0.9386
cysteine	XUJNEKJLAYXESH-REOHCLBHSA-N	C(C(C(=O)O)N)S	5862	C00097	121.019749	C3H7NO2S	0	XUJNEKJLAYXESH-REOHCLBHSA-N	Organic compounds	Organic acids and derivatives	Carboxylic acids and derivatives	Amino acids, peptides, and analogues	Amino acids and derivatives	Alpha amino acids and derivatives	Cysteine and derivatives				cysteine	8.84655	0.440305	7.56434	1.81066	9.29269	0.863274	8.48131	3.08815	7.958	1.54048	9.95403	1.1263		cysteine	0.938298	0.88678	0.99627		cysteine	1.17364	0.40196	0.63804		cysteine	0.85506	0.2734	0.70967		cysteine	1.05043
Glycerol	PEDCQBHIVMGVHV-UHFFFAOYSA-N	OCC(O)CO	753	C00116	92.047343999999995	C3H8O3	0	PEDCQBHIVMGVHV-UHFFFAOYSA-N	Organic compounds	Organic oxygen compounds	Organooxygen compounds	Carbohydrates and carbohydrate conjugates	Sugar alcohols						Glycerol	7.88123	0.487865	8.50213	1.43778	8.1048	1.15674	8.63603	1.21498	9.1853	3.24016	11.9909	5.42162		Glycerol	1.0636	0.89113	0.99627		Glycerol	1.38848	0.35032	0.59285		Glycerol	1.07878	0.54513	0.85604		Glycerol	1.02837
Vaccenic acid	UWHZIFQPPBDJPM-BQYQJAHWSA-N	CCCCCC/C=C/CCCCCCCCCC(=O)O	5281127	C08367	282.5	C18H34O2	0	UWHZIFQPPBDJPM-BQYQJAHWSA-N	Organic compounds	Lipids and lipid-like molecules	Fatty Acyls	Fatty acids and conjugates	Long-chain fatty acids						Vaccenic_acid	3.46129	0.145226	4.18339	0.133104	4.46696	0.1795	1.91434	0.425835	1.86836	0.385442	2.13414	0.290222		Vaccenic_acid	0.97598	0.91751	0.99627		Vaccenic_acid	1.11482	0.49398	0.67922		Vaccenic_acid	1.20862	0.0033218	0.15174		Vaccenic_acid	1.29055
Ribose	SRBFZHDQGSBBOR-SOOFDHNKSA-N	C1[C@H]([C@H]([C@H](C(O1)O)O)O)O	10975657		150.05282299999999	C5H10O5	0.185185	SRBFZHDQGSBBOR-SOOFDHNKSA-N	Organic compounds	Organic oxygen compounds	Organooxygen compounds	Carbohydrates and carbohydrate conjugates	Monosaccharides	Pentoses					Ribose	1.38008	0.0402558	1.07035		1.13536	0.47574	1.1038	0.124858	1.12704	0.216468	1.36265	0.104366		Ribose	1.02106	0.92824	0.99627		Ribose	1.23451	0.050725	0.26257							Ribose	0.822676
3-phosphoglycerate	OSJPPGNTCRNQQC-UHFFFAOYSA-N	OC(COP(O)(O)=O)C(O)=O	724	C00597	185.993	C3H7O7P	0	OSJPPGNTCRNQQC-UHFFFAOYSA-N	Organic compounds	Organic oxygen compounds	Organooxygen compounds	Carbohydrates and carbohydrate conjugates	Sugar acids and derivatives						3_phosphoglycerate	2.65588	0.242483	1.73051	0.536265	2.65392	0.556434	4.44464	0.55142	4.42575	0.804579	3.66954	0.143882		3_phosphoglycerate	0.995749	0.94029	0.99627		3_phosphoglycerate	0.82561	0.065036	0.27981		3_phosphoglycerate	0.651575	0.08782	0.50381		3_phosphoglycerate	0.999262
O-Phosphoethanolamine	SUHOOTKUPISOBE-UHFFFAOYSA-N	NCCOP(O)(O)=O	1015	C00346	141.019094	C2H8NO4P	0	SUHOOTKUPISOBE-UHFFFAOYSA-N	Organic compounds	Organic acids and derivatives	Organic phosphoric acids and derivatives	Phosphate esters	Phosphoethanolamines						O_Phosphoethanolamine	4.55843	0.590545	5.69743	0.334041	5.41346	0.238011	1.11375	0.381534	1.09519	0.130894	1.5765	0.270603		O_Phosphoethanolamine	0.983339	0.94151	0.99627		O_Phosphoethanolamine	1.41549	0.15748	0.4225		O_Phosphoethanolamine	1.24987	0.05074	0.50376		O_Phosphoethanolamine	1.18757
ethanolamine	HZAXFHJVJLSVMW-UHFFFAOYSA-N	C(CO)N	700	C00189	61.052764000000003	C2H7NO	0	HZAXFHJVJLSVMW-UHFFFAOYSA-N	Organic compounds	Organic nitrogen compounds	Organonitrogen compounds	Amines	Alkanolamines	1,2-aminoalcohols					ethanolamine	2.94641	0.433662	3.06784	0.282824	2.64891	0.553166	1.57054	0.313171	1.60436	0.387793	2.16132	0.451608		ethanolamine	1.02153	0.94278	0.99627		ethanolamine	1.37616	0.13378	0.37734		ethanolamine	1.04121	0.68452	0.92121		ethanolamine	0.89903
serine	MTCFGRXMJLQNBG-REOHCLBHSA-N	C(C(C(=O)O)N)O	5951	C00065	105.042593	C3H7NO3	0	MTCFGRXMJLQNBG-REOHCLBHSA-N	Organic compounds	Organic acids and derivatives	Carboxylic acids and derivatives	Amino acids, peptides, and analogues	Amino acids and derivatives	Alpha amino acids and derivatives	Serine and derivatives				serine	40.1898	0.497613	39.8565	3.18365	37.1101	2.24714	33.6649	3.44156	33.4408	2.89264	34.0133	2.66569		serine	0.993344	0.94295	0.99627		serine	1.01035	0.883	0.91632		serine	0.991707	0.8344	0.94047		serine	0.92337
Aspartic acid	CKLJMWTZIZZHCS-REOHCLBHSA-N	C([C@@H](C(=O)O)N)C(=O)O	5960	C00049	133.10290000000001	C4H7NO4	0	CKLJMWTZIZZHCS-REOHCLBHSA-N	Organic compounds	Organic acids and derivatives	Carboxylic acids and derivatives	Amino acids, peptides, and analogues	Amino acids and derivatives	Alpha amino acids and derivatives	Aspartic acid and derivatives				Aspartic_acid	39.5433	0.746765	12.4189	3.11412	36.6139	3.66936	56.9216	15.1551	57.7422	24.7153	71.2636	15.5111		Aspartic_acid	1.01442	0.95139	0.99627		Aspartic_acid	1.25196	0.30785	0.58165		Aspartic_acid	0.314058	0.0014813	0.15174		Aspartic_acid	0.925919
butanoic acid, 3-hydroxy	WHBMMWSBFZVSSR-UHFFFAOYSA-N	CC(CC(=O)O)O	441		104.1	C4H8O3	0	WHBMMWSBFZVSSR-UHFFFAOYSA-N	Organic compounds	Organic acids and derivatives	Hydroxy acids and derivatives	Beta hydroxy acids and derivatives	Beta hydroxy acids and derivatives						butanoic_acid__3_hydroxy	1.41215	0.0321077	1.358	0.0837736	1.39402	0.0974239	0.888942	0.0715478	0.896706	0.135289	0.932418	0.106366		butanoic_acid__3_hydroxy	1.00873	0.97155	0.99831		butanoic_acid__3_hydroxy	1.04891	0.6081	0.71925		butanoic_acid__3_hydroxy	0.961653	0.34411	0.71445		butanoic_acid__3_hydroxy	0.987158
Inositol, myo	CDAISMWEOUEBRE-UHFFFAOYSA-N	C1(C(C(C(C(C1O)O)O)O)O)O	892		180.16	C6H12O6	0	CDAISMWEOUEBRE-UHFFFAOYSA-N	Organic compounds	Organic oxygen compounds	Organooxygen compounds	Alcohols and polyols	Secondary alcohols	Cyclohexanols					Inositol__myo	726.428	32.0367	697.229	31.7794	697.852	38.3423	462.004	7.51483	461.778	16.9363	484.234	12.3195		Inositol__myo	0.999511	0.97257	0.99831		Inositol__myo	1.04812	0.0549	0.26257		Inositol__myo	0.959805	0.33048	0.71445		Inositol__myo	0.960663
Asparagine	DCXYFEDJOCDNAF-REOHCLBHSA-N	C(C(C(=O)[O-])[NH3+])C(=O)N	6267	C00152	132.05349200000001	C4H8N2O3	0.037037	DCXYFEDJOCDNAF-REOHCLBHSA-N	Organic compounds	Organic acids and derivatives	Carboxylic acids and derivatives	Amino acids, peptides, and analogues	Amino acids and derivatives	Alpha amino acids and derivatives	Asparagine and derivatives				Asparagine	6.79743	0.0564374	7.91369	1.10129	7.59201	1.17151	19.7516	1.50975	19.7182	1.1025	20.5747	1.16559		Asparagine	0.998308	0.9891	0.99831		Asparagine	1.04167	0.49144	0.67922		Asparagine	1.16422	0.27745	0.70967		Asparagine	1.11689
Butanoic acid, 3-methyl-2-hydroxy	NGEWQZIDQIYUNV-UHFFFAOYSA-N	CC(C)C(C(=O)O)O	5289545		118.13	C5H10O3	0	NGEWQZIDQIYUNV-UHFFFAOYSA-N	Organic compounds	Lipids and lipid-like molecules	Fatty Acyls	Fatty acids and conjugates	Hydroxy fatty acids						Butanoic_acid__3_methyl_2_hydroxy	0.262996	0.0205015	0.200339	0.0933555	0.261311	0.0699253	0.297024	0.0828588	0.293103	0.0517332	0.340777	0.0980012		Butanoic_acid__3_methyl_2_hydroxy	0.9868	0.99525	0.99831		Butanoic_acid__3_methyl_2_hydroxy	1.14731	0.56715	0.70098		Butanoic_acid__3_methyl_2_hydroxy	0.761756	0.28132	0.70967		Butanoic_acid__3_methyl_2_hydroxy	0.993595
Erythronic acid	JPIJQSOTBSSVTP-PWNYCUMCSA-N	OC[C@@H](O)[C@@H](O)C(O)=O	2781043		136.037	C4H8O5	0	JPIJQSOTBSSVTP-PWNYCUMCSA-N	Organic compounds	Organic oxygen compounds	Organooxygen compounds	Carbohydrates and carbohydrate conjugates	Sugar acids and derivatives						Erythronic_acid	5.50893	0.206115	7.29694	1.53554	5.28774	0.18739	3.80522	0.851766	3.78654	0.695594	4.09792	0.991063		Erythronic_acid	0.99509	0.99831	0.99831		Erythronic_acid	1.07692	0.71289	0.81686		Erythronic_acid	1.32456	0.11395	0.52149		Erythronic_acid	0.959848
1-Monooctadecanoylglycerol	VBICKXHEKHSIBG-UHFFFAOYSA-N	CCCCCCCCCCCCCCCCCC(=O)OCC(CO)O	24699	D01947	358.6	C21H42O4	0.111111	VBICKXHEKHSIBG-UHFFFAOYSA-N	Organic compounds	Lipids and lipid-like molecules	Glycerolipids	Monoradylglycerols	Monoacylglycerols	1-monoacylglycerols					1_Monooctadecanoylglycerol	0.331249	0.0162978	0.497994	0.0535726	0.594287	0.144903	0.1969		0.303812	0.0703554	0.472629	0.0827559							1_Monooctadecanoylglycerol	2.40035	0.02366	0.21804		1_Monooctadecanoylglycerol	1.50339	0.0041765	0.15174		1_Monooctadecanoylglycerol	1.79408
C16:1 #1	SECPZKHBENQXJG-FPLPWBNLSA-N	CCCCCCC=CCCCCCCCC(=O)O	445638	C08362	254.41	C16H30O2	0.148148	SECPZKHBENQXJG-FPLPWBNLSA-N	Organic compounds	Lipids and lipid-like molecules	Fatty Acyls	Fatty acids and conjugates	Long-chain fatty acids						C16_1__1	1.04215	0.577332	1.23	0.377394	1.61789	0.324004	0.295888		0.355251		0.575344	0.0447527							C16_1__1	1.94447	0.032162	0.24369		C16_1__1	1.18025	0.54128	0.85604		C16_1__1	1.55245
1-Oleylglycerol	RZRNAYUHWVFMIP-KTKRTIGZSA-N	CCCCCCCCC=CCCCCCCCC(=O)OCC(CO)O	5283468		356.5	C21H40O4	0.555556	RZRNAYUHWVFMIP-KTKRTIGZSA-N	Organic compounds	Lipids and lipid-like molecules	Glycerolipids	Monoradylglycerols	Monoacylglycerols	1-monoacylglycerols					1_Oleylglycerol	1.33745		1.83834	0.101205	1.90517	0.344486	0.802153				1.36668	0.00402277																	1_Oleylglycerol	1.42449
11-Eicosenoic acid	BITHHVVYSMSWAG-KTKRTIGZSA-N	CCCCCCCCC=CCCCCCCCCCC(=O)O	5282768	C16526	310.5	C20H38O2	0.777778	BITHHVVYSMSWAG-KTKRTIGZSA-N	Organic compounds	Lipids and lipid-like molecules	Fatty Acyls	Fatty acids and conjugates	Long-chain fatty acids						11_Eicosenoic_acid	0.576462		0.361457	0.0309142	1.53853	1.33896
2-amino-2-methyl-1,3-propanediol	UXFQFBNBSPQBJW-UHFFFAOYSA-N	CC(CO)(CO)N	1531	C11260	105.1	C4H11NO2	0.740741	UXFQFBNBSPQBJW-UHFFFAOYSA-N	Organic compounds	Organic nitrogen compounds	Organonitrogen compounds	Amines	Alkanolamines	1,2-aminoalcohols					2_amino_2_methyl_1_3_propanediol							0.36978		0.376126
2-Amino-4,6-dihydroxypyrimidine	AUFJTVGCSJNQIF-UHFFFAOYSA-N	C1=C(N=C(NC1=O)N)O	66131		127.1	C4H5N3O2	0.333333	AUFJTVGCSJNQIF-UHFFFAOYSA-N	Organic compounds	Organoheterocyclic compounds	Diazines	Pyrimidines and pyrimidine derivatives	Hydroxypyrimidines						2_Amino_4_6_dihydroxypyrimidine	0.202121	0.0503831	0.21374	0.0322421	0.173505	0.0142216	0.0585387		0.0750949		0.0451884													2_Amino_4_6_dihydroxypyrimidine	1.05748	0.69456	0.92326		2_Amino_4_6_dihydroxypyrimidine	0.858423
24,25-Dihydrolanosterol	MBZYKEVPFYHDOH-BQNIITSRSA-N	CC(C)CCCC(C)C1CCC2(C1(CCC3=C2CCC4C3(CCC(C4(C)C)O)C)C)C	440560	C05109	428.7	C30H52O	0.666667	MBZYKEVPFYHDOH-BQNIITSRSA-N	Organic compounds	Lipids and lipid-like molecules	Prenol lipids	Triterpenoids	Triterpenoids						24_25_Dihydrolanosterol	124.046	6.86497	141.565	7.44282	134.621	2.37061																		24_25_Dihydrolanosterol	1.14123	0.040473	0.50376		24_25_Dihydrolanosterol	1.08526
3-hydroxy-3-methylglutaric acid (dicrotalic acid)	NPOAOTPXWNWTSH-UHFFFAOYSA-N	CC(CC(=O)O)(CC(=O)O)O	1662	C03761	162.14	C6H10O5	0.555556	NPOAOTPXWNWTSH-UHFFFAOYSA-N	Organic compounds	Lipids and lipid-like molecules	Fatty Acyls	Fatty acids and conjugates	Hydroxy fatty acids						3_hydroxy_3_methylglutaric_acid__dicrotalic_acid_	1.81067	0.0058198	1.84294	0.188842	1.89509	0.0591465	0.592362		0.592316		0.481309													3_hydroxy_3_methylglutaric_acid__dicrotalic_acid_	1.01782	0.36573	0.71445		3_hydroxy_3_methylglutaric_acid__dicrotalic_acid_	1.04662
9-Octadecenol	ALSTYHKOOCGGFT-UHFFFAOYSA-N	CCCCCCCCC=CCCCCCCCCO	8927		268.5	C18H36O	0.481481	ALSTYHKOOCGGFT-UHFFFAOYSA-N	Organic compounds	Lipids and lipid-like molecules	Fatty Acyls	Fatty alcohols	Long-chain fatty alcohols						9_Octadecenol	2.23468	0.0463535			2.16824	0.0596085																							9_Octadecenol	0.970267
a-Tocopherol	GVJHHUAWPYXKBD-IEOSBIPESA-N	CC1=C(C2=C(CCC(O2)(C)CCCC(C)CCCC(C)CCCC(C)C)C(=C1O)C)C	14985	C02477	430.7	C29H50O2	0.37037	GVJHHUAWPYXKBD-IEOSBIPESA-N	Organic compounds	Lipids and lipid-like molecules	Prenol lipids	Quinone and hydroquinone lipids	Vitamin E compounds	Tocopherols					a_Tocopherol	0.190338	0.0327564	0.115197	0.0978774	0.13411	0.0838936	0.0945193				0.0883412	0.0474871												a_Tocopherol	0.605225	0.3265	0.71445		a_Tocopherol	0.704588
arabitol	HEBKCHPVOIAQTA-IMJSIDKUSA-N	OC[C@H](O)C(O)[C@@H](O)CO	94154	C00532	152.06847300000001	C5H12O5	0.666667	HEBKCHPVOIAQTA-IMJSIDKUSA-N	Organic compounds	Organic oxygen compounds	Organooxygen compounds	Carbohydrates and carbohydrate conjugates	Sugar alcohols						arabitol	0.938869	0.615688	0.869964		0.348155	0.00689758			0.769297	0.207238	0.383723																		arabitol	0.370824
Arginine	ODKSFYDXXFIFQN-BYPYZUCNSA-N	C(C[C@@H](C(=O)O)N)CN=C(N)N	6322	C00062	174.112	C6H14N4O2	0.851852	ODKSFYDXXFIFQN-BYPYZUCNSA-N	Organic compounds	Organic acids and derivatives	Carboxylic acids and derivatives	Amino acids, peptides, and analogues	Amino acids and derivatives	Alpha amino acids and derivatives	Alpha amino acids	L-alpha-amino acids			Arginine									0.761738
Diethyleneglycol	MTHSVFCYNBDYFN-UHFFFAOYSA-N	C(COCCO)O	8117	C14689	106.12	C4H10O3	0.888889	MTHSVFCYNBDYFN-UHFFFAOYSA-N	Organic compounds	Organic oxygen compounds	Organooxygen compounds	Ethers	Dialkyl ethers						Diethyleneglycol									0.677466		0.936987
Docosanol	NOPFSRXAKWQILS-UHFFFAOYSA-N	CCCCCCCCCCCCCCCCCCCCCCO	12620		326.6	C22H46O	0.814815	NOPFSRXAKWQILS-UHFFFAOYSA-N	Organic compounds	Lipids and lipid-like molecules	Fatty Acyls	Fatty alcohols	Fatty alcohols						Docosanol																											0.99587
Fructose-1,6-bisphosphate	RNBGYGVWRKECFJ-ARQDHWQXSA-N	C(C1C(C(C(O1)(COP(=O)(O)O)O)O)O)OP(=O)(O)O	10267	C05378	340.12	C6H14O12P2	0.703704	RNBGYGVWRKECFJ-ARQDHWQXSA-N	Organic compounds	Organic oxygen compounds	Organooxygen compounds	Carbohydrates and carbohydrate conjugates	Monosaccharides	Hexoses	Hexose phosphates				Fructose_1_6_bisphosphate
glutathione reduced	RWSXRVCMGQZWBV-WDSKDSINSA-N	N[C@@H](CCC(=O)N[C@@H](CS)C(=O)NCC(O)=O)C(O)=O	124886	C00051	307.08380599999998	C10H17N3O6S	0.666667	RWSXRVCMGQZWBV-WDSKDSINSA-N	Organic compounds	Organic acids and derivatives	Carboxylic acids and derivatives	Amino acids, peptides, and analogues	Peptides						glutathione_reduced	6.02548	1.89205	3.52524						6.31103	3.1359	3.04305	1.63063
Glyceraldehyde	MNQZXJOMYWMBOU-UHFFFAOYSA-N	C(C(C=O)O)O	751	C02154	90.031694000000002	C3H6O3	0.925926	MNQZXJOMYWMBOU-UHFFFAOYSA-N	Organic compounds	Organic oxygen compounds	Organooxygen compounds	Carbohydrates and carbohydrate conjugates	Monosaccharides						Glyceraldehyde
Glyceric acid	RBNPOMFGQQGHHO-UHFFFAOYSA-N	C(C(C(=O)O)O)O	752		106.0775	C3H6O4	0.851852	RBNPOMFGQQGHHO-UHFFFAOYSA-N	Organic compounds	Organic oxygen compounds	Organooxygen compounds	Carbohydrates and carbohydrate conjugates	Sugar acids and derivatives						Glyceric_acid							1.19946	0.036666	1.67025		1.10999
Guanosine	NYHBQMYGNKIUIF-UUOKFMHZSA-N	C1=NC2=C(N1C3C(C(C(O3)CO)O)O)N=C(NC2=O)N	6802	C00387	283.09166900000002	C10H13N5O5	0.814815	NYHBQMYGNKIUIF-UUOKFMHZSA-N	Organic compounds	Nucleosides, nucleotides, and analogues	Purine nucleosides		Purine nucleosides						Guanosine							0.259253		0.190789	0.0214801	0.181344	0.0863146
Homoserine	UKAUYVFTDYCKQA-VKHMYHEASA-N	C(CO)C(C(=O)O)N	779	C00263	119.058243	C4H9NO3	0.888889	UKAUYVFTDYCKQA-VKHMYHEASA-N	Organic compounds	Organic acids and derivatives	Carboxylic acids and derivatives	Amino acids, peptides, and analogues	Amino acids and derivatives	Alpha amino acids and derivatives	Alpha amino acids	L-alpha-amino acids			Homoserine							0.431051		0.370118	0.0345944
Lanosterol	CAHGCLMLTWQZNJ-BQNIITSRSA-N	[H][C@@]1(CC[C@@]2(C)C3=C(CC[C@]12C)[C@@]1(C)CC[C@H](O)C(C)(C)[C@]1([H])CC3)[C@H](C)CCC=C(C)C	246983	C01724	426.386166	C30H50O	0.666667	CAHGCLMLTWQZNJ-BQNIITSRSA-N	Organic compounds	Lipids and lipid-like molecules	Prenol lipids	Triterpenoids	Triterpenoids						Lanosterol	2.93558	0.293412	2.37715	0.948046	1.61857	0.352815																		Lanosterol	0.809771	0.3142	0.71445		Lanosterol	0.551361
Phosphoric acid, 2-oxo-3-hydroxypropyl	YXXNCYLYRXQPBO-UHFFFAOYSA-L	C(C(=O)COP(=O)([O-])[O-])O.[Na+].[Na+]	11009292		214.02	C3H5Na2O6P	0.888889	YXXNCYLYRXQPBO-UHFFFAOYSA-L	Organic compounds	Organic oxygen compounds	Organooxygen compounds	Carbohydrates and carbohydrate conjugates	Monosaccharides	Monosaccharide phosphates					Phosphoric_acid__2_oxo_3_hydroxypropyl
S-Methyl-L-cysteine	IDIDJDIHTAOVLG-VKHMYHEASA-N	CSC[C@@H](C(=O)[O-])[NH3+]	24417		135.18600000000001	C4H9NO2S	0.925926	IDIDJDIHTAOVLG-VKHMYHEASA-N	Organic compounds	Organic acids and derivatives	Carboxylic acids and derivatives	Amino acids, peptides, and analogues	Amino acids and derivatives	Alpha amino acids and derivatives	Cysteine and derivatives	L-cysteine-S-conjugates			S_Methyl_L_cysteine							0.0914217				0.0877014
Tetracosanol	TYWMIZZBOVGFOV-UHFFFAOYSA-N	CCCCCCCCCCCCCCCCCCCCCCCCO	10472		354.7	C24H50O	0.925926	TYWMIZZBOVGFOV-UHFFFAOYSA-N	Organic compounds	Lipids and lipid-like molecules	Fatty Acyls	Fatty alcohols	Fatty alcohols						Tetracosanol
[truncated: 2 more columns]
