# Supplementary material for: Perfluorooctanesulfonic Acid Alters Pro-Cancer Phenotypes and Metabolic and Transcriptional Signatures in Testicular Germ Cell Tumors
Source: Toxics. 2024 Mar 22;12(4):232. doi: 10.3390/toxics12040232 (PMC11054796; doi:10.3390/toxics12040232)
Supplement: Supplementary file 1 [file toxics-12-00232-s001.zip › Manuscript supplemental/Table S4_Matabolomic Pathway Enrichment.xlsx]

## Sheet: Sheet1
KEGG Pathway Enrichment	2102EP_10nM_p-value	2102EP_100nM_p-value	2102EP-C1_10nM_p-value	2102EP-C1_100nM_p-value	Group
Steroid biosynthesis	0.52333	0.035689	0.045861	0.045609	Lipid Metabolism	3
Glycolysis / Gluconeogenesis	0.29157	0.00042576	0.042725	0.36883	Carbohydrate Metabolism	2
Biosynthesis of unsaturated fatty acids	0.071668	0.020266	0.017325	0.10993	Lipid Metabolism	2
Fatty acid biosynthesis	0.012813	0.019431	0.66953	0.87725	Lipid Metabolism	2
Fatty acid degradation	0.012813	0.019431	0.66953	0.87725	Lipid Metabolism	2
Fatty acid elongation	0.012813	0.019431	0.66953	0.87725	Lipid Metabolism	2
Phenylalanine metabolism	0.79385	0.011925	0.91612	0.41253	Amino Acid Metabolism	1
Phenylalanine, tyrosine and tryptophan biosynthesis	0.79385	0.011925	0.91612	0.41253	Amino Acid Metabolism	1
Inositol phosphate metabolism	0.16081	0.00015927	0.28355	0.05237	Carbohydrate Metabolism	1
Amino sugar and nucleotide sugar metabolism	0.15825	0.010133	0.28355	0.18502	Carbohydrate Metabolism	1
Starch and sucrose metabolism	0.19701	0.033821	0.26624	0.21285	Carbohydrate Metabolism	1
Fructose and mannose metabolism	0.41407	0.0075827	0.8083	0.3262	Carbohydrate Metabolism	1
Pentose phosphate pathway	0.37986	0.036988	0.094506	0.42986	Carbohydrate Metabolism	1
Galactose metabolism	0.45437	0.01468	0.56908	0.64699	Carbohydrate Metabolism	1
Butanoate metabolism	0.11232	0.041008	0.59796	0.38483	Lipid Metabolism	1
Steroid hormone biosynthesis	0.52333	0.035689	0.11482	0.51694	Lipid Metabolism	1
Purine metabolism	0.79946	0.66361	0.015332	0.2317	Nucleic Acid Metabolism	1
Nicotinate and nicotinamide metabolism	0.72856	0.27981	0.0096321	0.54291	Nucleic Acid Metabolism	1
Neomycin, kanamycin and gentamicin biosynthesis	0.19701	0.033821	0.26624	0.21285	Others	1
Ubiquinone and other terpenoid-quinone biosynthesis	0.84551	0.012831	0.8002	0.64959	Others	1
D-Glutamine and D-glutamate metabolism	0.21605	0.51634	0.54231	0.10651	Amino Acid Metabolism	0
Arginine biosynthesis	0.51053	0.6423	0.25175	0.15545	Amino Acid Metabolism	0
Alanine, aspartate and glutamate metabolism	0.21904	0.26567	0.16885	0.19717	Amino Acid Metabolism	0
Taurine and hypotaurine metabolism	0.70071	0.83972	0.54321	0.19789	Amino Acid Metabolism	0
Valine, leucine and isoleucine degradation	0.50521	0.3979	0.13008	0.23448	Amino Acid Metabolism	0
Valine, leucine and isoleucine biosynthesis	0.080365	0.3821	0.22545	0.3882	Amino Acid Metabolism	0
Cysteine and methionine metabolism	0.63684	0.3297	0.067934	0.40227	Amino Acid Metabolism	0
Histidine metabolism	0.80022	0.18005	0.11733	0.42342	Amino Acid Metabolism	0
beta-Alanine metabolism	0.83868	0.15311	0.082716	0.47807	Amino Acid Metabolism	0
Glycine, serine and threonine metabolism	0.28988	0.51757	0.35612	0.59659	Amino Acid Metabolism	0
Porphyrin and chlorophyll metabolism	0.3772	0.34201	0.97108	0.64583	Amino Acid Metabolism	0
Glutathione metabolism	0.43352	0.19099	0.5477	0.65188	Amino Acid Metabolism	0
Lysine degradation	0.6142	0.0624	0.61426	0.75916	Amino Acid Metabolism	0
Tyrosine metabolism	0.45337	0.062254	0.55727	0.84136	Amino Acid Metabolism	0
Arginine and proline metabolism	0.49945	0.10869	0.60391	0.98696	Amino Acid Metabolism	0
Citrate cycle (TCA cycle)	0.14537	0.54244	0.82066	0.26458	Carbohydrate Metabolism	0
Glyoxylate and dicarboxylate metabolism	0.39308	0.71256	0.84568	0.31365	Carbohydrate Metabolism	0
Pantothenate and CoA biosynthesis	0.60102	0.10877	0.10326	0.50115	Carbohydrate Metabolism	0
Pentose and glucuronate interconversions	0.12065	NA	0.54647	0.60421	Carbohydrate Metabolism	0
Pyruvate metabolism	0.27042	0.55016	0.41231	0.83491	Carbohydrate Metabolism	0
Sphingolipid metabolism	0.99346	0.35033	0.18081	0.053996	Lipid Metabolism	0
Glycerophospholipid metabolism	0.42411	0.065946	0.33308	0.22841	Lipid Metabolism	0
Primary bile acid biosynthesis	0.25067	0.25349	0.43195	0.33249	Lipid Metabolism	0
Glycerolipid metabolism	0.33286	0.050235	0.75562	0.55223	Lipid Metabolism	0
Propanoate metabolism	0.16117	0.14901	0.77178	0.72242	Lipid Metabolism	0
Pyrimidine metabolism	0.34944	0.16544	0.59965	0.23375	Nucleic Acid Metabolism	0
Selenocompound metabolism	0.14049	0.87709	0.24645	0.11751	Others	0
Aminoacyl-tRNA biosynthesis	0.68884	0.12415	0.32283	0.29676	Others	0
Nitrogen metabolism	0.68262	0.29366	0.38113	0.33494	Others	0
Thiamine metabolism	0.88678	0.40196	0.2734	0.4782	Others	0
Biotin metabolism	0.6142	0.0624	0.61426	0.75916	Others	0
